# Supplementary material for: Variable effects of nicotine, anabasine, and their interactions on parasitized bumble bees
Source: F1000Res. 2015 Dec 16;4:880. Originally published 2015 Sep 21. [Version 2] doi: 10.12688/f1000research.6870.2 (PMC4786900; doi:10.12688/f1000research.6870.2)
Supplement: Data for ‘Variable’ experiment — Abbreviations: bee.ID—unique number assigned to each experimental bee; source.colony—colony of origin; treatment—letter corresponding to one of four diet treatments: “C” = control, “N” = nicotine (2 ppm), “A”= anabasine (5 ppm), “together” = nicotine (2 ppm) with anabasine (5 ppm); Nicotine.treatment—binary variable for diet treatment indicating “0” for no nicotine or “1” for 2 ppm nicotine; Anabasine.treatment—binary variable for diet treatment indicating “0” for no anabasine or “1” for 5 ppm anabasine; mass—mass of bee at time of emergence from pupal clump; inoculation.date—date of inoculation; inoculated—binary variable indicating whether bee was successfully inoculated (“1”) or not (“0”); dead.before.dissection—binary variable indicating whether bee died (“1”) or survived (“0”) until the time of dissection at 7 days; dissection.count—number of C. bombi cells counted in 0.02 µL gut extract. [file f1000research-4-8151-s0000.tgz]

Archive with 1 entries (1 files):
- 41c8deda-ac8a-489d-a316-c36f93e59a6e_7c0d6b43-b649-438b-889f-4b0263ff002d_Dataset_1_(1).csv
