# Supplementary material for: Variable effects of nicotine, anabasine, and their interactions on parasitized bumble bees
Source: F1000Res. 2015 Dec 16;4:880. Originally published 2015 Sep 21. [Version 2] doi: 10.12688/f1000research.6870.2 (PMC4786900; doi:10.12688/f1000research.6870.2)
Supplement: Data for ‘Variable’ experiment — Abbreviations: bee.ID—unique number assigned to each experimental bee; source.colony—colony of origin; treatment—letter corresponding to one of four diet treatments: “C” = control, “N” = nicotine (2 ppm), “A”= anabasine (5 ppm), “together” = nicotine (2 ppm) with anabasine (5 ppm); Nicotine.treatment—binary variable for diet treatment indicating “0” for no nicotine or “1” for 2 ppm nicotine; Anabasine.treatment—binary variable for diet treatment indicating “0” for no anabasine or “1” for 5 ppm anabasine; mass—mass of bee at time of emergence from pupal clump; inoculation.date—date of inoculation; inoculated—binary variable indicating whether bee was successfully inoculated (“1”) or not (“0”); dead.before.dissection—binary variable indicating whether bee died (“1”) or survived (“0”) until the time of dissection at 7 days; dissection.count—number of C. bombi cells counted in 0.02 µL gut extract. [file f1000research-4-8151-s0000.tgz › 41c8deda-ac8a-489d-a316-c36f93e59a6e_7c0d6b43-b649-438b-889f-4b0263ff002d_Dataset_1_(1).csv]

bee.ID	source.colony	treatment	Nicotine.treatment	Anabasine.treatment	mass	inoculation.date	inoculated	dead.before.dissection	dissection.count
1	L2	C	0	0	0.1406	28-Feb	1	1	NA
2	L2	N	1	0	0.1185	28-Feb	1	0	31
3	L1	A	0	1	0.1253	28-Feb	1	1	NA
4	L2	together	1	1	0.0816	28-Feb	1	0	0
5	L1	C	0	0	0.1528	3-Mar	1	0	36
6	L2	N	1	0	0.10013	3-Mar	1	0	26
7	L3	A	0	1	0.1291	3-Mar	0	NA	NA
8	L3	together	1	1	0.1284	3-Mar	1	1	NA
9	L4	C	0	0	0.1217	3-Mar	1	0	24
10	L5	N	1	0	0.0998	3-Mar	1	1	NA
11	L5	A	0	1	0.1146	3-Mar	0	NA	NA
12	L5	together	1	1	0.0971	3-Mar	0	NA	NA
13	L5	C	0	0	0.0907	3-Mar	1	0	10
14	L5	N	1	0	0.0609	3-Mar	1	1	NA
15	L2	A	0	1	0.096	4-Mar	1	1	NA
16	L3	together	1	1	0.2002	4-Mar	1	0	14
17	L3	C	0	0	0.1777	4-Mar	0	NA	NA
18	L3	N	1	0	0.223	4-Mar	1	1	NA
19	L3	A	0	1	0.216	4-Mar	1	0	4
20	L4	together	1	1	0.171	4-Mar	1	0	8
21	L4	C	0	0	0.2239	4-Mar	0	NA	NA
22	L4	N	1	0	0.1757	4-Mar	1	0	14
23	L4	A	0	1	0.1554	4-Mar	1	0	7
24	L4	together	1	1	0.1057	4-Mar	1	0	14
25	L5	C	0	0	0.109	4-Mar	1	0	26
26	L5	N	1	0	0.0722	4-Mar	1	1	NA
27	L5	A	0	1	0.0884	4-Mar	1	0	1
28	L5	together	1	1	0.0875	4-Mar	1	0	0
29	L5	C	0	0	0.1009	4-Mar	1	0	0
30	L5	N	1	0	0.0746	4-Mar	0	NA	NA
31	L5	A	0	1	0.1011	4-Mar	1	0	5
32	L5	together	1	1	0.0649	4-Mar	1	1	NA
33	L5	C	0	0	0.0996	4-Mar	1	0	55
34	L4	N	1	0	0.2202	5-Mar	1	1	NA
35	L4	A	0	1	0.1987	5-Mar	1	0	20
36	L4	together	1	1	0.1778	5-Mar	1	1	NA
37	L5	C	0	0	0.1236	5-Mar	1	1	NA
38	L5	N	1	0	0.1223	5-Mar	1	1	NA
39	L2	A	0	1	0.1142	6-Mar	1	0	9
40	L2	together	1	1	0.0896	6-Mar	0	NA	NA
41	L2	C	0	0	0.0787	6-Mar	1	0	16
42	L2	N	1	0	0.0847	6-Mar	1	0	14
43	L2	A	0	1	0.0997	6-Mar	1	1	NA
44	L2	together	1	1	0.0929	6-Mar	1	0	16
45	L3	C	0	0	0.2017	6-Mar	0	NA	NA
46	L3	N	1	0	0.2602	6-Mar	1	1	NA
47	L4	A	0	1	0.1708	6-Mar	1	0	8
48	L4	together	1	1	0.2011	6-Mar	1	1	NA
49	L4	C	0	0	0.2171	6-Mar	1	0	5
50	L4	N	1	0	0.1302	6-Mar	1	1	NA
51	L4	A	0	1	0.2069	6-Mar	1	1	NA
52	L5	together	1	1	0.1502	6-Mar	1	1	NA
53	L5	C	0	0	0.1662	6-Mar	1	1	NA
54	L5	N	1	0	0.1446	6-Mar	1	0	0
55	L5	A	0	1	0.095	6-Mar	1	0	25
56	L5	together	1	1	0.1561	7-Mar	1	1	NA
57	L2	C	0	0	0.1791	7-Mar	1	0	1
58	L2	N	1	0	0.1343	7-Mar	1	1	NA
59	L4	A	0	1	0.2125	7-Mar	1	0	0
60	L4	together	1	1	0.2255	7-Mar	1	1	NA
61	L4	C	0	0	0.188	7-Mar	0	NA	NA
62	L4	N	1	0	0.2341	7-Mar	1	0	95
63	L4	A	0	1	0.1723	7-Mar	1	0	1
64	L4	together	1	1	0.24	7-Mar	1	NA	NA
65	L2	C	0	0	0.123	7-Mar	1	0	2
66	L2	N	1	0	0.1469	7-Mar	1	0	0
67	L2	A	0	1	0.1271	7-Mar	1	0	28
68	L3	together	1	1	0.2146	7-Mar	1	1	NA
69	L5	C	0	0	0.1696	7-Mar	1	0	13
70	L5	N	1	0	0.1585	7-Mar	1	1	NA
71	L4	A	0	1	0.2085	7-Mar	1	1	NA
72	L4	together	1	1	0.2026	7-Mar	1	0	12
73	L4	C	0	0	0.1829	7-Mar	1	0	6
74	L4	N	1	0	0.2021	7-Mar	1	1	NA
75	L4	A	0	1	0.2421	7-Mar	1	0	6
76	L2	together	1	1	0.1304	7-Mar	1	0	6
77	L2	C	0	0	0.1987	7-Mar	1	0	32
78	L2	N	1	0	0.1716	7-Mar	1	0	83
79	L2	A	0	1	0.183	7-Mar	1	0	8
80	L2	together	1	1	0.1224	7-Mar	1	0	15
81	L4	C	0	0	0.1946	7-Mar	1	1	NA
82	L4	N	1	0	0.2197	7-Mar	1	0	1
83	L4	A	0	1	0.2356	7-Mar	1	0	4
84	L2	together	1	1	0.2661	11-Mar	1	1	NA
85	L2	C	0	0	0.1906	11-Mar	1	1	NA
86	L2	N	1	0	0.272	11-Mar	1	0	1
87	L2	A	0	1	0.2469	11-Mar	1	1	NA
88	L2	together	1	1	0.1835	11-Mar	1	1	NA
89	L2	C	0	0	0.2057	11-Mar	1	1	NA
90	L4	N	1	0	0.2655	11-Mar	1	0	3
91	L4	A	0	1	0.2319	11-Mar	1	0	7
92	L4	together	1	1	0.1962	11-Mar	1	1	NA
93	L5	C	0	0	0.1904	11-Mar	1	0	0
94	L5	N	1	0	0.1107	11-Mar	1	0	4
95	L5	A	0	1	0.2695	11-Mar	1	0	0
96	L5	together	1	1	0.1882	11-Mar	1	0	11
97	L2	C	0	0	0.2534	10-Mar	1	1	NA
98	L2	N	1	0	0.1928	10-Mar	1	1	NA
99	L2	A	0	1	0.1791	10-Mar	1	0	63
100	L5	together	1	1	0.2398	10-Mar	1	0	11
101	L5	C	0	0	0.2145	10-Mar	1	0	12
102	L5	N	1	0	0.1274	10-Mar	1	1	NA
103	L5	A	0	1	0.2413	10-Mar	1	0	95
104	L5	together	1	1	0.1676	10-Mar	1	1	NA
105	L5	C	0	0	0.2245	10-Mar	1	0	36
106	L5	N	1	0	0.1681	10-Mar	1	1	NA
107	L5	A	0	1	0.1657	10-Mar	1	0	9
108	L5	together	1	1	0.1342	10-Mar	1	0	2
109	L5	C	0	0	0.2654	10-Mar	1	1	NA
110	L5	N	1	0	0.173	10-Mar	1	1	NA
111	L4	A	0	1	0.1802	10-Mar	1	1	NA
112	L2	together	1	1	0.2086	12-Mar	1	1	NA
113	L4	C	0	0	0.2381	12-Mar	1	0	3
114	L5	N	1	0	0.1789	12-Mar	1	0	3
115	L5	A	0	1	0.2312	12-Mar	1	0	0
116	L2	together	1	1	0.0803	12-Mar	1	1	NA
117	L5	C	0	0	0.1886	13-Mar	1	0	1
118	L5	N	1	0	0.1443	13-Mar	1	0	0
119	L4	A	0	1	0.1798	13-Mar	1	0	0
120	L4	together	1	1	0.1438	13-Mar	1	0	7
121	L4	C	0	0	0.2571	14-Mar	1	0	3
122	L5	N	1	0	0.1842	14-Mar	1	1	NA
123	L5	A	0	1	0.2559	14-Mar	1	1	NA
124	L5	together	1	1	0.186	14-Mar	0	NA	NA
125	L5	C	0	0	0.1447	14-Mar	1	0	0
126	L5	N	1	0	0.1792	14-Mar	1	0	12
127	L5	A	0	1	0.1151	14-Mar	1	0	23
128	L5	together	1	1	0.1595	14-Mar	1	1	NA
129	L5	C	0	0	0.1802	14-Mar	1	1	NA
130	L4	N	1	0	0.1167	14-Mar	0	NA	NA
131	L5	A	0	1	0.2271	14-Mar	1	0	4
132	L4	together	1	1	0.2259	14-Mar	1	0	3
133	L4	C	0	0	0.2257	14-Mar	1	0	3
134	L4	N	1	0	0.1421		0	NA	NA
135	L4	A	0	1	0.1748	17-Mar	1	0	17
136		together	1	1	0.0867	17-Mar	1	1	NA
137		C	0	0	NA	17-Mar	1	0	1
138	L4	N	1	0	0.1312	24-Mar	1	0	5
139	L4	A	0	1	0.1228	24-Mar	1	1	NA
140	L4	together	1	1	0.1192	25-Mar	1	1	NA
141	L6	C	0	0	0.1517	26-Mar	1	0	36
142	L6	N	1	0	0.1076	26-Mar	1	0	3
143	L7	A	0	1	0.1156	26-Mar	1	NA	NA
144	L7	together	1	1	0.1388	26-Mar	1	0	5
145	L7	C	0	0	0.1232	26-Mar	1	0	11
146	L7	N	1	0	0.1395	26-Mar	1	1	NA
147	L7	A	0	1	0.1793	27-Mar	1	0	24
148	L7	together	1	1	0.1777	27-Mar	1	0	19
149	L7	C	0	0	0.1393	27-Mar	1	0	50
150	L7	N	1	0	0.1633	27-Mar	1	1	NA
151	L7	A	0	1	0.138	27-Mar	1	0	46
152	L7	together	1	1	0.1407	27-Mar	1	0	41
153	L4	C	0	0	0.104	27-Mar	1	0	116
154	L4	N	1	0	0.1011	27-Mar	1	1	NA
155	L4	A	0	1	0.1031	27-Mar	1	0	36
156	L4	together	1	1	0.1143	27-Mar	0	NA	NA
157	L4	C	0	0	0.1237	27-Mar	0	NA	NA
158	L4	N	1	0	0.1401	27-Mar	1	1	NA
159	L4	A	0	1	0.1448	27-Mar	0	NA	NA
160	L6	together	1	1	0.0934	27-Mar	1	1	NA
161	L6	C	0	0	0.1258	27-Mar	1	1	NA
162	L6	N	1	0	0.1704	27-Mar	0	NA	NA
163	L6	A	0	1	0.1304	27-Mar	1	0	41
164	L6	together	1	1	0.1285	27-Mar	0	NA	NA
165	L6	C	0	0	0.1422	27-Mar	1	0	106
166	L4	N	1	0	0.1425	27-Mar	1	1	79
167	L4	A	0	1	0.1911	27-Mar	1	0	22
168	L4	together	1	1	0.1782	27-Mar	1	1	NA
169	L4	C	0	0	0.1128	27-Mar	1	0	150
170	L4	N	1	0	0.1302	27-Mar	1	0	18
171	L4	A	0	1	0.0771	27-Mar	1	0	57
172	L4	together	1	1	0.0866	27-Mar	1	0	118
173	L4	C	0	0	0.0678	27-Mar	1	0	136
174	L6	N	1	0	0.1972	27-Mar	1	NA	NA
175	L6	A	0	1	0.1396	27-Mar	1	0	0
176	L6	together	1	1	0.2046	27-Mar	0	NA	NA
177	L6	C	0	0	0.1189	27-Mar	1	1	NA
178	L6	N	1	0	0.1257	27-Mar	1	0	74
179	L6	A	0	1	0.1945	27-Mar	1	1	NA
180	L6	together	1	1	0.1308	27-Mar	1	1	NA
181	L6	C	0	0	0.1404	27-Mar	1	0	204
182	L6	N	1	0	0.1889	27-Mar	1	0	27
183	L6	A	0	1	0.1308	27-Mar	1	1	NA
184	L6	together	1	1	0.1332	27-Mar	1	0	191
185	L6	C	0	0	0.1772	27-Mar	1	0	3
186	L6	N	1	0	0.1332	27-Mar	1	0	5
187	L6	A	0	1	0.1627	27-Mar	1	NA	NA
188	L6	together	1	1	0.1558	28-Mar	0	NA	NA
189	L6	C	0	0	0.1647	28-Mar	1	0	1
190	L6	N	1	0	0.1811	28-Mar	1	1	NA
191	L6	A	0	1	0.1489	28-Mar	1	0	4
192	L6	together	1	1	0.1691	28-Mar	1	0	45
193	L6	C	0	0	0.1376	28-Mar	1	1	NA
194	L6	N	1	0	0.1742	28-Mar	1	0	1
195	L6	A	0	1	0.1696	28-Mar	0	NA	NA
196	L6	together	1	1	0.1376	28-Mar	1	1	NA
197	L7	C	0	0	0.0991	28-Mar	1	NA	NA
198	L7	N	1	0	0.1901	28-Mar	1	1	NA
199	L7	A	0	1	0.1397	28-Mar	1	0	112
200	L7	together	1	1	0.1966	28-Mar	1	0	2
201	L7	C	0	0	0.1404	28-Mar	1	NA	NA
202	L7	N	1	0	0.1473	28-Mar	1	0	62
203	L7	A	0	1	0.1594	28-Mar	1	1	NA
204	L7	together	1	1	0.1357	28-Mar	1	1	NA
205	L7	C	0	0	0.1798	28-Mar	1	0	67
206	L7	N	1	0	0.1797	28-Mar	1	1	NA
207	L7	A	0	1	0.1667	28-Mar	1	0	20
208	L7	together	1	1	0.0977	28-Mar	1	NA	NA
209	L6	C	0	0	0.1475	29-Mar	NA	NA	NA
210	L6	N	1	0	0.0937	29-Mar	NA	NA	NA
211	L6	A	0	1	0.1701	29-Mar	NA	NA	NA
212	L6	together	1	1	0.1707	29-Mar	NA	NA	NA
213	L6	C	0	0	0.1257	29-Mar	NA	NA	NA
214	L6	N	1	0	0.0771	29-Mar	NA	NA	NA
215	L4	A	0	1	0.1135	29-Mar	NA	NA	NA
216	L4	together	1	1	0.1067	29-Mar	NA	NA	NA
217	L4	C	0	0	0.0704	29-Mar	NA	NA	NA
218	L4	N	1	0	0.0744	29-Mar	NA	NA	NA
219	L4	A	0	1	0.0937	29-Mar	NA	NA	NA
220	L4	together	1	1	0.1452	29-Mar	NA	NA	NA
221	L4	C	0	0	0.0988	29-Mar	NA	NA	NA
222	L4	N	1	0	0.0966	29-Mar	NA	NA	NA
223	L4	A	0	1	0.1053	29-Mar	NA	NA	NA
224	L7	together	1	1	0.1623	29-Mar	NA	NA	NA
225	L7	C	0	0	0.1489	29-Mar	NA	NA	NA
226	L7	N	1	0	0.1893	29-Mar	NA	NA	NA
227	L7	A	0	1	0.1078	29-Mar	NA	NA	NA
228	L7	together	1	1	0.0972	29-Mar	NA	NA	NA
229	L7	C	0	0	0.1068	29-Mar	NA	NA	NA
230	L7	N	1	0	0.1022	29-Mar	NA	NA	NA
231	L7	A	0	1	0.1168	29-Mar	NA	NA	NA
232	L7	together	1	1	0.1241	29-Mar	NA	NA	NA
233	L7	C	0	0	0.1487	29-Mar	NA	NA	NA
234	L7	N	1	0	0.1567	29-Mar	NA	NA	NA
