# Supplementary material for: Variable effects of nicotine, anabasine, and their interactions on parasitized bumble bees
Source: F1000Res. 2015 Dec 16;4:880. Originally published 2015 Sep 21. [Version 2] doi: 10.12688/f1000research.6870.2 (PMC4786900; doi:10.12688/f1000research.6870.2)
Supplement: Data for ‘Stable’ experiment — Abbreviations: bee—unique number assigned to each experimental bee; colony—colony of origin; treatment—describes one of four diet treatments: “Control” = control; “Nicotine” = nicotine (2 ppm), “Anabasine”= anabasine (5 ppm), “Nic + Ana” = nicotine (2 ppm) with anabasine (5 ppm); Inoc.Date—date of inoculation; Nicotine—column denoting whether nectar treatment contained (“Yes”) or did not contain (“No”) 2 ppm nicotine; Anabasine—column denoting whether nectar treatment contained (“Yes”) or did not contain (“No”) 5 ppm anabasine; nicotine—binary variable for diet treatment indicating “0” for no nicotine or “1” for 2 ppm nicotine; anabasine—binary variable for diet treatment indicating “0” for no anabasine or “1” for 5 ppm anabasine; mass—mass of bee at time of emergence from pupal clump; Time.To.Death—number of days from inoculation to death, with negative numbers denoting excluded bees that died before inoculation or escaped before dissection; Dead.Binary—binary variable indicating whether bee died (“1”) or survived (“0”) until the time of dissection at 7 days; count—number of C. bombi cells counted in 0.02 µL gut extract. [file f1000research-4-8151-s0001.tgz]

Archive with 1 entries (1 files):
- 86f0ce58-ab4a-473d-9c45-eaf2a62119b4_28e01c25-e842-4cac-8a7b-383fcdf80126_Dataset_2_(1).csv
