# Supplementary material for: Variable effects of nicotine, anabasine, and their interactions on parasitized bumble bees
Source: F1000Res. 2015 Dec 16;4:880. Originally published 2015 Sep 21. [Version 2] doi: 10.12688/f1000research.6870.2 (PMC4786900; doi:10.12688/f1000research.6870.2)
Supplement: Data for ‘Stable’ experiment — Abbreviations: bee—unique number assigned to each experimental bee; colony—colony of origin; treatment—describes one of four diet treatments: “Control” = control; “Nicotine” = nicotine (2 ppm), “Anabasine”= anabasine (5 ppm), “Nic + Ana” = nicotine (2 ppm) with anabasine (5 ppm); Inoc.Date—date of inoculation; Nicotine—column denoting whether nectar treatment contained (“Yes”) or did not contain (“No”) 2 ppm nicotine; Anabasine—column denoting whether nectar treatment contained (“Yes”) or did not contain (“No”) 5 ppm anabasine; nicotine—binary variable for diet treatment indicating “0” for no nicotine or “1” for 2 ppm nicotine; anabasine—binary variable for diet treatment indicating “0” for no anabasine or “1” for 5 ppm anabasine; mass—mass of bee at time of emergence from pupal clump; Time.To.Death—number of days from inoculation to death, with negative numbers denoting excluded bees that died before inoculation or escaped before dissection; Dead.Binary—binary variable indicating whether bee died (“1”) or survived (“0”) until the time of dissection at 7 days; count—number of C. bombi cells counted in 0.02 µL gut extract. [file f1000research-4-8151-s0001.tgz › 86f0ce58-ab4a-473d-9c45-eaf2a62119b4_28e01c25-e842-4cac-8a7b-383fcdf80126_Dataset_2_(1).csv]

bee	colony	treatment	Inoc.Date	Nicotine	Anabasine	nicotine	anabasine	mass	Time.To.Death	Dead.Binary	count
1	E25	Nicotine	5/22/2014	Yes	No	1	0	0.138	4	1	NA
2	E25	Anabasine	5/22/2014	No	Yes	0	1	0.1035	7	0	61
3	E25	Nic + Ana	5/22/2014	Yes	Yes	1	1	0.1309	4	1	NA
4	E25	Control	5/22/2014	No	No	0	0	0.1719	7	0	34
5	E25	Nicotine	5/23/2014	Yes	No	1	0	0.1042	-41782	1	NA
6	E25	Anabasine	5/23/2014	No	Yes	0	1	0.1092	7	0	105
7	E25	Nic + Ana	5/23/2014	Yes	Yes	1	1	0.0806	7	0	45
8	E25	Control	5/23/2014	No	No	0	0	0.1008	-41782	1	NA
9	E25	Nicotine	5/23/2014	Yes	No	1	0	0.0713	4	1	NA
10	E25	Anabasine	5/23/2014	No	Yes	0	1	0.0558	2	1	NA
11	E25	Nic + Ana	5/23/2014	Yes	Yes	1	1	0.0493	-41782	1	NA
12	E25	Control	5/23/2014	No	No	0	0	0.0589	-41782	1	NA
13	E25	Nicotine	5/23/2014	Yes	No	1	0	0.135	7	0	44
14	E25	Anabasine	5/23/2014	No	Yes	0	1	0.0872	5	1	NA
15	E25	Nic + Ana	5/23/2014	Yes	Yes	1	1	0.0755	-41782	1	NA
16	E25	Control	5/23/2014	No	No	0	0	0.079	7	0	60
17	E25	Nicotine	6/5/2014	Yes	No	1	0	0.0429	-41795	0	NA
18	E25	Anabasine	6/5/2014	No	Yes	0	1	0.09	7	0	29
19	E25	Nic + Ana	6/5/2014	Yes	Yes	1	1	0.0866	7	0	31
20	E25	Control	6/6/2014	No	No	0	0	0.1004	7	0	46
21	E25	Nicotine	6/6/2014	Yes	No	1	0	0.1036	7	0	219
22	E25	Anabasine	6/6/2014	No	Yes	0	1	0.1269	7	0	49
23	E25	Nic + Ana	6/9/2014	Yes	Yes	1	1	0.1242	7	0	23
24	E25	Control	6/9/2014	No	No	0	0	0.1098	7	1	24
25	E25	Nicotine	6/9/2014	Yes	No	1	0	0.0854	7	0	35
26	E25	Anabasine	6/9/2014	No	Yes	0	1	0.1233	6	1	NA
27	E25	Nic + Ana	6/10/2014	Yes	Yes	1	1	0.1538	7	0	8
28	E25	Control	6/10/2014	No	No	0	0	0.1542	7	0	20
29	E25	Nicotine	6/10/2014	Yes	No	1	0	0.1168	7	0	57
30	E25	Anabasine	6/10/2014	No	Yes	0	1	0.1265	7	0	35
31	E25	Nic + Ana	6/11/2014	Yes	Yes	1	1	0.1536	4	1	NA
32	E25	Control	6/11/2014	No	No	0	0	0.1932	7	0	52
33	E25	Nicotine	6/11/2014	Yes	No	1	0	0.1148	7	0	9
34	E25	Anabasine	6/11/2014	No	Yes	0	1	0.126	7	0	12
35	E25	Nic + Ana	6/11/2014	Yes	Yes	1	1	0.1031	7	0	46
36	E25	Control	6/11/2014	No	No	0	0	0.1302	7	0	34
37	E25	Nicotine	6/11/2014	Yes	No	1	0	0.1255	7	0	56
38	E25	Anabasine	6/11/2014	No	Yes	0	1	0.0793	7	0	23
39	E25	Nic + Ana	6/11/2014	Yes	Yes	1	1	0.1206	4	1	NA
40	E25	Control	6/11/2014	No	No	0	0	0.1704	4	1	NA
41	E25	Nicotine	6/11/2014	Yes	No	1	0	0.1109	7	0	9
42	E25	Anabasine	6/12/2014	No	Yes	0	1	0.1937	7	0	50
43	E25	Nic + Ana	6/12/2014	Yes	Yes	1	1	0.1499	7	1	28
44	E25	Control	6/12/2014	No	No	0	0	0.1317	4	1	NA
45	E25	Nicotine	6/12/2014	Yes	No	1	0	0.1504	7	0	23
46	E25	Anabasine	6/12/2014	No	Yes	0	1	0.2164	4	1	NA
47	E25	Nic + Ana	6/12/2014	Yes	Yes	1	1	0.1908	2	1	NA
48	E25	Control	6/12/2014	No	No	0	0	0.1363	4	1	NA
49	E25	Nicotine	6/12/2014	Yes	No	1	0	0.1325	7	0	17
50	E25	Anabasine	6/12/2014	No	Yes	0	1	0.1167	7	0	53
51	E25	Nic + Ana	6/12/2014	Yes	Yes	1	1	0.1888	7	0	51
52	E25	Control	6/12/2014	No	No	0	0	0.1453	5	1	NA
53	E25	Nicotine	6/12/2014	Yes	No	1	0	0.1389	1	1	NA
54	E25	Anabasine	6/12/2104	No	Yes	0	1	0.1762	7	0	65
55	E25	Nic + Ana	6/12/2014	Yes	Yes	1	1	0.1515	4	1	NA
56	E25	Control	6/12/2014	No	No	0	0	0.1516	5	1	NA
57	E25	Nicotine	6/12/2014	Yes	No	1	0	0.135	6	1	NA
58	E25	Anabasine	6/13/2014	No	Yes	0	1	0.0712	6	1	NA
59	E25	Nic + Ana	6/13/2014	Yes	Yes	1	1	0.217	7	0	28
60	E25	Control	6/13/2014	No	No	0	0	0.183	7	0	57
61	E25	Nicotine	6/13/2014	Yes	No	1	0	0.2236	7	0	42
62	E25	Anabasine	6/13/2014	No	Yes	0	1	0.1118	7	0	67
63	E25	Nic + Ana	6/13/2014	Yes	Yes	1	1	0.2415	7	0	40
64	E25	Control	6/13/2014	No	No	0	0	0.131	7	0	21
65	E25	Nicotine	6/16/2014	Yes	No	1	0	0.1027	-41806	1	NA
66	E25	Anabasine	6/19/2014	No	Yes	0	1	0.096	7	0	28
67	E25	Nic + Ana	6/19/2014	Yes	Yes	1	1	0.14	-41809	0	NA
68	E25	Control	6/19/2014	No	No	0	0	0.0875	7	0	79
69	E25	Nicotine	6/19/2014	Yes	No	1	0	0.0874	7	0	22
70	E25	Anabasine	6/19/2014	No	Yes	0	1	0.0854	7	0	26
71	E25	Nic + Ana	6/20/2014	Yes	Yes	1	1	0.1324	7	0	23
72	E25	Control	6/20/2014	No	No	0	0	0.0918	7	0	41
73	E25	Nicotine	6/20/2014	Yes	No	1	0	0.1102	7	0	47
74	E25	Anabasine	6/20/2014	No	Yes	0	1	0.0801	7	0	52
75	E25	Nic + Ana	6/20/2014	Yes	Yes	1	1	0.1018	7	0	34
76	E25	Control	6/20/2014	No	No	0	0	0.1603	7	0	35
77	E25	Nicotine	6/20/2014	Yes	No	1	0	0.1305	7	0	26
78	E25	Anabasine	6/20/2014	No	Yes	0	1	0.1436	7	0	30
79	E25	Nic + Ana	6/20/2014	Yes	Yes	1	1	0.2119	2	1	NA
81	E26	Nicotine	5/22/2014	Yes	No	1	0	0.1138	-41781	1	NA
82	E26	Anabasine	5/22/2014	No	Yes	0	1	0.1029	7	0	116
83	E26	Nic + Ana	5/22/2014	Yes	Yes	1	1	0.127	4	1	NA
84	E26	Control	5/22/2014	No	No	0	0	0.1452	-41781	1	NA
85	E26	Nicotine	5/22/2014	Yes	No	1	0	0.1021	5	1	NA
86	E26	Anabasine	5/22/2014	No	Yes	0	1	0.0918	-41781	1	NA
87	E26	Nic + Ana	5/23/2014	Yes	Yes	1	1	0.1257	7	0	96
88	E26	Control	5/23/2014	No	No	0	0	0.1111	6	1	NA
89	E26	Nicotine	5/23/2014	Yes	No	1	0	0.1247	-41782	1	NA
90	E26	Anabasine	5/23/2014	No	Yes	0	1	0.1052	7	0	93
91	E26	Nic + Ana	5/23/2014	Yes	Yes	1	1	0.1507	7	0	22
92	E26	Control	5/23/2014	No	No	0	0	0.0902	7	0	54
93	E26	Nicotine	5/23/2014	Yes	No	1	0	0.01391	3	1	NA
94	E26	Anabasine	5/23/2014	No	Yes	0	1	0.1219	2	1	NA
95	E26	Nic + Ana	5/23/2014	Yes	Yes	1	1	0.1141	-41782	1	NA
96	E26	Control	5/23/2014	No	No	0	0	0.1025	4	1	NA
97	E26	Nicotine	5/23/2014	Yes	No	1	0	0.1231	7	1	28
98	E26	Anabasine	5/26/2014	No	Yes	0	1	0.1027	-41785	0	NA
99	E26	Nic + Ana	5/26/2014	Yes	Yes	1	1	0.1301	3	1	NA
100	E26	Control	5/26/2014	No	No	0	0	0.0921	7	0	28
101	E26	Nicotine	5/27/2014	Yes	No	1	0	0.062	7	0	73
102	E26	Anabasine	5/27/2014	No	Yes	0	1	0.1061	7	0	80
103	E26	Nic + Ana	5/28/2014	Yes	Yes	1	1	0.0879	7	0	168
104	E26	Control	5/29/2014	No	No	0	0	0.1083	7	1	NA
105	E26	Nicotine	5/30/2014	Yes	No	1	0	0.1179	7	0	37
106	E26	Anabasine	5/30/2014	No	Yes	0	1	0.0509	7	0	42
107	E26	Nic + Ana	5/30/2014	Yes	Yes	1	1	0.0952	7	0	152
108	E26	Control	5/30/2014	No	No	0	0	0.0636	7	0	14
109	E26	Nicotine	5/30/2014	Yes	No	1	0	0.0766	7	0	124
110	E26	Anabasine	6/2/2014	No	Yes	0	1	0.1099	4	1	NA
111	E26	Nic + Ana	6/2/2014	Yes	Yes	1	1	0.0543	7	0	136
112	E26	Control	6/2/2014	No	No	0	0	0.063	6	1	NA
113	E26	Nicotine	6/3/2014	Yes	No	1	0	0.0408	-41793	0	NA
114	E26	Anabasine	6/4/2014	No	Yes	0	1	0.0736	7	0	55
115	E26	Nic + Ana	6/4/2014	Yes	Yes	1	1	0.1206	-41794	0	NA
116	E26	Control	6/4/2014	No	No	0	0	0.0635	-41794	0	NA
117	E26	Nicotine	6/6/2014	Yes	No	1	0	0.1256	7	0	86
118	E26	Anabasine	6/6/2014	No	Yes	0	1	0.1132	7	0	103
119	E26	Nic + Ana	6/6/2014	Yes	Yes	1	1	0.0729	7	0	105
120	E26	Control	6/6/2014	No	No	0	0	0.1114	7	0	25
121	E26	Nicotine	6/6/2014	Yes	No	1	0	0.1162	-1	1	NA
122	E26	Anabasine	6/9/2014	No	Yes	0	1	0.183	2	1	NA
123	E26	Nic + Ana	6/9/2014	Yes	Yes	1	1	0.1794	7	0	39
124	E26	Control	6/9/2014	No	No	0	0	0.1633	7	0	33
125	E26	Nicotine	6/10/2014	Yes	No	1	0	0.1979	-41800	0	NA
126	E26	Anabasine	6/10/2014	No	Yes	0	1	0.1166	7	0	88
127	E26	Nic + Ana	6/10/2014	Yes	Yes	1	1	0.1994	7	0	49
128	E26	Control	6/10/2014	No	No	0	0	0.1336	7	0	26
129	E26	Nicotine	6/10/2014	Yes	No	1	0	0.1194	-41800	0	NA
130	E26	Anabasine	6/10/2014	No	Yes	0	1	0.1096	7	0	60
131	E26	Nic + Ana	6/10/2014	Yes	Yes	1	1	0.1196	7	0	50
132	E26	Control	6/11/2014	No	No	0	0	0.1263	7	0	7
133	E26	Nicotine	6/11/2014	Yes	No	1	0	0.2022	7	0	21
134	E26	Anabasine	6/11/2014	No	Yes	0	1	0.2002	7	0	62
135	E26	Nic + Ana	6/11/2014	Yes	Yes	1	1	0.13	4	1	NA
136	E26	Control	6/11/2014	No	No	0	0	0.204	7	0	109
137	E26	Nicotine	6/11/2014	Yes	No	1	0	0.1282	7	0	52
138	E26	Anabasine	6/11/2014	No	Yes	0	1	0.2093	3	1	NA
139	E26	Nic + Ana	6/11/2104	Yes	Yes	1	1	0.12	7	0	3
140	E26	Control	6/11/2104	No	No	0	0	0.1974	-74673	0	NA
141	E26	Nicotine	6/12/2014	Yes	No	1	0	0.1955	4	1	NA
142	E26	Anabasine	6/12/2014	No	Yes	0	1	0.223	7	0	51
143	E26	Nic + Ana	6/12/2014	Yes	Yes	1	1	0.1367	3	1	NA
144	E26	Control	6/12/2014	No	No	0	0	0.1254	7	0	88
145	E26	Nicotine	6/12/2014	Yes	No	1	0	0.0839	4	1	NA
146	E26	Anabasine	6/13/2014	No	Yes	0	1	0.1631	7	0	18
147	E26	Nic + Ana	6/13/2014	Yes	Yes	1	1	0.1296	7	0	126
148	E26	Control	6/13/2014	No	No	0	0	0.1578	4	1	NA
149	E26	Nicotine	6/13/2014	Yes	No	1	0	0.1075	7	0	104
150	E26	Anabasine	6/13/2014	No	Yes	0	1	0.1144	5	1	NA
151	E26	Nic + Ana	6/13/2014	Yes	Yes	1	1	0.1305	7	0	44
152	E26	Control	6/13/2014	No	No	0	0	0.1083	7	0	38
153	E26	Nicotine	6/13/2014	Yes	No	1	0	0.1031	7	0	76
154	E26	Anabasine	6/16/2014	No	Yes	0	1	0.173	6	1	NA
155	E26	Nic + Ana	6/16/2014	Yes	Yes	1	1	0.1287	6	1	NA
156	E26	Control	6/17/2014	No	No	0	0	0.1664	7	0	24
157	E26	Nicotine	6/17/2014	Yes	No	1	0	0.1462	7	0	22
158	E26	Anabasine	6/18/2014	No	Yes	0	1	0.0932	5	1	NA
159	E26	Nic + Ana	6/18/2014	Yes	Yes	1	1	0.1483	-41808	0	NA
160	E26	Control	6/18/2014	No	No	0	0	0.1227	-41808	0	NA
161	E27	Nicotine	5/22/2014	Yes	No	1	0	0.1204	7	0	61
162	E27	Anabasine	5/22/2014	No	Yes	0	1	0.1075	3	1	NA
163	E27	Nic + Ana	5/23/2014	Yes	Yes	1	1	0.165	7	0	8
164	E27	Control	5/23/2014	No	No	0	0	0.1222	4	1	NA
165	E27	Nicotine	5/23/2014	Yes	No	1	0	0.1086	6	1	NA
166	E27	Anabasine	5/23/2014	No	Yes	0	1	0.1561	7	0	10
167	E27	Nic + Ana	5/23/2014	Yes	Yes	1	1	0.1407	3	1	NA
168	E27	Control	5/23/2014	No	No	0	0	0.0933	7	0	38
169	E27	Nicotine	5/23/2014	Yes	No	1	0	0.1111	7	0	44
170	E27	Anabasine	5/23/2014	No	Yes	0	1	0.0645	7	0	38
171	E27	Nic + Ana	5/23/2014	Yes	Yes	1	1	0.0905	7	0	12
172	E27	Control	5/26/2014	No	No	0	0	0.0726	7	0	106
173	E27	Nicotine	5/26/2014	Yes	No	1	0	0.0453	3	1	NA
174	E27	Anabasine	5/27/2014	No	Yes	0	1	0.1059	7	0	151
175	E27	Nic + Ana	5/27/2014	Yes	Yes	1	1	0.1504	7	0	123
176	E27	Control	5/28/2014	No	No	0	0	0.1327	7	0	140
177	E27	Nicotine	5/28/2014	Yes	No	1	0	0.0811	7	0	209
178	E27	Anabasine	5/28/2014	No	Yes	0	1	0.1136	7	0	17
179	E27	Nic + Ana	5/28/2014	Yes	Yes	1	1	0.1065	7	0	174
180	E27	Control	5/28/2014	No	No	0	0	0.0802	7	0	76
181	E27	Nicotine	5/28/2014	Yes	No	1	0	0.0984	4	1	NA
182	E27	Anabasine	5/28/2014	No	Yes	0	1	0.0743	-41787	0	NA
183	E27	Nic + Ana	5/28/2014	Yes	Yes	1	1	0.0806	7	0	104
184	E27	Control	5/28/2014	No	No	0	0	0.0538	7	0	143
185	E27	Nicotine	5/29/2014	Yes	No	1	0	0.1021	7	1	31
186	E27	Anabasine	5/29/2014	No	Yes	0	1	0.0718	-41788	0	NA
187	E27	Nic + Ana	5/30/2014	Yes	Yes	1	1	0.0428	2	1	NA
188	E27	Control	6/3/2014	No	No	0	0	0.0733	7	0	NA
189	E27	Nicotine	6/3/2014	Yes	No	1	0	0.0599	6	1	NA
190	E27	Anabasine	6/4/2014	No	Yes	0	1	0.0986	7	0	50
191	E27	Nic + Ana	6/4/2014	Yes	Yes	1	1	0.0799	-41794	0	NA
192	E27	Control	6/4/2014	No	No	0	0	0.0771	-41794	0	NA
193	E27	Nicotine	6/4/2014	Yes	No	1	0	0.0639	-41794	0	NA
194	E27	Anabasine	6/5/2014	No	Yes	0	1	0.0815	0	1	NA
195	E27	Nic + Ana	6/5/2014	Yes	Yes	1	1	0.0961	7	0	70
196	E27	Control	6/5/2014	No	No	0	0	0.0834	7	0	46
197	E27	Nicotine	6/5/2014	Yes	No	1	0	0.0875	7	0	51
198	E27	Anabasine	6/6/2014	No	Yes	0	1	0.1265	2	1	NA
199	E27	Nic + Ana	6/6/2014	Yes	Yes	1	1	0.0995	7	0	54
200	E27	Control	6/6/2014	No	No	0	0	0.1015	-41796	0	NA
201	E27	Nicotine	6/6/2014	Yes	No	1	0	0.0832	-41796	0	NA
202	E27	Anabasine	6/6/2014	No	Yes	0	1	0.0793	-41796	0	NA
203	E27	Nic + Ana	6/6/2014	Yes	Yes	1	1	0.0928	7	0	26
204	E27	Control	6/6/2014	No	No	0	0	0.0585	7	0	42
205	E27	Nicotine	6/6/2014	Yes	No	1	0	0.085	5	1	NA
206	E27	Anabasine	6/6/2014	No	Yes	0	1	0.0555	2	1	NA
207	E27	Nic + Ana	6/6/2014	Yes	Yes	1	1	0.11	7	0	31
208	E27	Control	6/6/2014	No	No	0	0	0.0752	-41796	0	NA
209	E27	Nicotine	6/6/2014	Yes	No	1	0	0.1262	7	0	48
210	E27	Anabasine	6/6/2014	No	Yes	0	1	0.0634	7	0	29
211	E27	Nic + Ana	6/6/2014	Yes	Yes	1	1	0.1208	7	0	76
212	E27	Control	6/6/2014	No	No	0	0	0.0467	0	1	NA
213	E27	Nicotine	6/6/2014	Yes	No	1	0	0.0669	7	0	78
214	E27	Anabasine	6/9/2014	No	Yes	0	1	0.0755	6	1	NA
215	E27	Nic + Ana	6/9/2014	Yes	Yes	1	1	0.0935	7	0	107
216	E27	Control	6/9/2014	No	No	0	0	0.1042	7	0	34
217	E27	Nicotine	6/9/2014	Yes	No	1	0	0.0909	7	0	75
218	E27	Anabasine	6/9/2014	No	Yes	0	1	0.0969	7	0	28
219	E27	Nic + Ana	6/9/2014	Yes	Yes	1	1	0.1203	3	1	NA
220	E27	Control	6/9/2014	No	No	0	0	0.0924	0	1	NA
221	E27	Nicotine	6/9/2014	Yes	No	1	0	0.1244	7	0	80
222	E27	Anabasine	6/9/2014	No	Yes	0	1	0.1372	7	0	28
223	E27	Nic + Ana	6/9/2014	Yes	Yes	1	1	0.1062	-41799	0	NA
224	E27	Control	6/9/2014	No	No	0	0	0.1096	7	0	48
225	E27	Nicotine	6/9/2014	Yes	No	1	0	0.1292	7	0	47
226	E27	Anabasine	6/9/2014	No	Yes	0	1	0.124	7	0	42
227	E27	Nic + Ana	6/9/2014	Yes	Yes	1	1	0.0927	7	0	85
228	E27	Control	6/9/2014	No	No	0	0	0.1392	7	0	8
229	E27	Nicotine	6/9/2014	Yes	No	1	0	0.0938	7	0	66
230	E27	Anabasine	6/9/2014	No	Yes	0	1	0.0708	5	1	NA
231	E27	Nic + Ana	6/9/2014	Yes	Yes	1	1	0.1366	-41799	0	NA
232	E27	Control	6/9/2014	No	No	0	0	0.0816	7	0	44
233	E27	Nicotine	6/9/2014	Yes	No	1	0	0.1411	7	0	140
234	E27	Anabasine	6/9/2014	No	Yes	0	1	0.112	7	0	70
235	E27	Nic + Ana	6/9/2014	Yes	Yes	1	1	0.1001	7	0	79
236	E27	Control	6/9/2014	No	No	0	0	0.0704	-41799	0	NA
237	E27	Nicotine	6/9/2014	Yes	No	1	0	0.076	7	0	54
238	E27	Anabasine	6/10/2014	No	Yes	0	1	0.1719	7	0	33
239	E27	Nic + Ana	6/10/2014	Yes	Yes	1	1	0.1428	7	0	28
240	E27	Control	6/10/2014	No	No	0	0	0.0874	7	1	56
241	E28	Nicotine	6/5/2014	Yes	No	1	0	0.1228	-41795	0	NA
242	E28	Anabasine	6/5/2014	No	Yes	0	1	0.0832	7	0	98
243	E28	Nic + Ana	6/5/2014	Yes	Yes	1	1	0.1145	7	0	85
244	E28	Control	6/5/2014	No	No	0	0	0.0913	7	0	55
245	E28	Nicotine	6/6/2014	Yes	No	1	0	0.2139	5	1	NA
246	E28	Anabasine	6/6/2014	No	Yes	0	1	0.1645	7	0	99
247	E28	Nic + Ana	6/6/2014	Yes	Yes	1	1	0.0824	7	0	102
248	E28	Control	6/6/2014	No	No	0	0	0.1103	6	1	NA
249	E28	Nicotine	6/6/2014	Yes	No	1	0	0.2212	7	0	61
250	E28	Anabasine	6/6/2014	No	Yes	0	1	0.0999	7	0	135
251	E28	Nic + Ana	6/6/2014	Yes	Yes	1	1	0.1022	7	0	30
252	E28	Control	6/7/2014	No	No	0	0	0.1188	-41797	0	NA
253	E28	Nicotine	6/7/2014	Yes	No	1	0	0.1055	7	0	32
254	E28	Anabasine	6/7/2014	No	Yes	0	1	0.1103	7	0	16
255	E28	Nic + Ana	6/7/2014	Yes	Yes	1	1	0.1334	7	0	22
256	E28	Control	6/7/2014	No	No	0	0	0.1254	1	1	NA
257	E28	Nicotine	6/7/2014	Yes	No	1	0	0.0952	7	0	19
258	E28	Anabasine	6/7/2014	No	Yes	0	1	0.103	7	0	48
259	E28	Nic + Ana	6/7/2014	Yes	Yes	1	1	0.0942	-41797	0	NA
260	E28	Control	6/7/2014	No	No	0	0	0.1075	7	0	35
261	E28	Nicotine	6/7/2014	Yes	No	1	0	0.1146	7	0	48
262	E28	Anabasine	6/7/2014	No	Yes	0	1	0.1182	7	0	17
263	E28	Nic + Ana	6/10/2014	Yes	Yes	1	1	0.0605	-41800	0	NA
264	E28	Control	6/10/2014	No	No	0	0	0.1443	1	1	NA
265	E28	Nicotine	6/11/2014	Yes	No	1	0	0.1379	7	0	39
266	E28	Anabasine	6/11/2014	No	Yes	0	1	0.1042	7	0	10
267	E28	Nic + Ana	6/12/2014	Yes	Yes	1	1	0.1325	7	0	5
268	E28	Control	6/12/2014	No	No	0	0	0.1657	-41802	0	NA
269	E28	Nicotine	6/12/2014	Yes	No	1	0	0.1238	7	0	42
270	E28	Anabasine	6/13/2014	No	Yes	0	1	0.1804	7	0	28
271	E28	Nic + Ana	6/16/2014	Yes	Yes	1	1	0.1163	7	0	23
272	E28	Control	6/17/2014	No	No	0	0	0.1243	7	0	15
273	E28	Nicotine	6/17/2014	Yes	No	1	0	0.1084	7	0	25
274	E28	Anabasine	6/18/2014	No	Yes	0	1	0.0896	7	1	NA
275	E28	Nic + Ana	6/19/2014	Yes	Yes	1	1	0.0855	7	0	28
276	E28	Control	6/19/2014	No	No	0	0	0.099	7	0	23
277	E28	Nicotine	6/19/2014	Yes	No	1	0	0.0741	7	0	78
278	E28	Anabasine	6/19/2014	No	Yes	0	1	0.0924	7	0	48
279	E28	Nic + Ana	6/20/2014	Yes	Yes	1	1	0.11	-41810	0	NA
280	E28	Control	6/20/2014	No	No	0	0	0.1263	7	0	30
281	E28	Nicotine	6/20/2014	Yes	No	1	0	0.0557	-1	1	NA
282	E28	Anabasine	6/20/2014	No	Yes	0	1	0.0832	7	0	37
283	E28	Nic + Ana	6/20/2014	Yes	Yes	1	1	0.0894	-41810	0	NA
284	E28	Control	6/20/2014	No	No	0	0	0.1281	7	0	21
285	E28	Nicotine	6/20/2014	Yes	No	1	0	0.1135	-41810	0	NA
286	E28	Anabasine	6/20/2014	No	Yes	0	1	0.1165	7	0	36
287	E28	Nic + Ana	6/24/2014	Yes	Yes	1	1	0.1092	3	1	NA
288	E28	Control	6/24/2014	No	No	0	0	0.0828	7	0	55
289	E28	Nicotine	6/24/2014	Yes	No	1	0	0.1054	7	0	35
290	E28	Anabasine	6/30/2014	No	Yes	0	1	0.1149	-41820	0	NA
291	E28	Nic + Ana	6/31/14	Yes	Yes	1	1	0.1398	7	0	29
292	E28	Control	6/31/14	No	No	0	0	0.1213	4	1	NA
293	E28	Nicotine	7/10/2014	Yes	No	1	0	0.1572	-41830	0	NA
294	E28	Anabasine	7/11/2014	No	Yes	0	1	0.1061	-41831	0	NA
321	E27	Nicotine	6/10/2014	Yes	No	1	0	0.1885	7	0	22
322	E27	Anabasine	6/10/2014	No	Yes	0	1	0.1201	7	0	26
323	E27	Nic + Ana	6/10/2014	Yes	Yes	1	1	0.1458	7	0	21
324	E27	Control	6/11/2014	No	No	0	0	0.1004	7	0	41
325	E27	Nicotine	6/11/2014	Yes	No	1	0	0.1468	-41801	0	NA
326	E27	Anabasine	6/11/2014	No	Yes	0	1	0.0962	7	0	96
327	E27	Nic + Ana	6/11/2014	Yes	Yes	1	1	0.1098	4	1	NA
328	E27	Control	6/11/2014	No	No	0	0	0.1736	7	0	12
329	E27	Nicotine	6/11/2014	Yes	No	1	0	0.1351	-41801	0	NA
330	E27	Anabasine	6/11/2014	No	Yes	0	1	0.1324	7	0	44
331	E27	Nic + Ana	6/12/2014	Yes	Yes	1	1	0.0683	7	0	121
332	E27	Control	6/12/2014	No	No	0	0	0.1291	7	0	61
333	E27	Nicotine	6/12/2014	Yes	No	1	0	0.164	7	0	42
334	E27	Anabasine	6/12/2014	No	Yes	0	1	0.1209	7	0	48
335	E27	Nic + Ana	6/12/2014	Yes	Yes	1	1	0.177	7	0	57
336	E27	Control	6/12/2014	No	No	0	0	0.1054	7	0	31
337	E27	Nicotine	6/12/2014	Yes	No	1	0	0.0877	4	1	NA
338	E27	Anabasine	6/13/2014	No	Yes	0	1	0.1884	7	0	65
339	E27	Nic + Ana	6/13/2014	Yes	Yes	1	1	0.1166	7	0	25
340	E27	Control	6/13/2014	No	No	0	0	0.0742	2	1	NA
341	E27	Nicotine	6/13/2014	Yes	No	1	0	0.0855	7	0	62
342	E27	Anabasine	6/13/2014	No	Yes	0	1	0.1015	4	1	NA
343	E27	Nic + Ana	6/16/2014	Yes	Yes	1	1	0.1426	7	1	18
344	E27	Control	6/16/2014	No	No	0	0	0.2481	-41806	0	NA
345	E27	Nicotine	7/2/2014	Yes	No	1	0	0.1668	7	0	0
346	E27	Anabasine	7/2/2014	No	Yes	0	1	0.1755	7	0	25
347	E27	Nic + Ana	7/2/2014	Yes	Yes	1	1	0.115	7	1	5
348	E27	Control	7/2/2014	No	No	0	0	0.0955	7	0	48
349	E27	Nicotine	7/2/2014	Yes	No	1	0	0.1374	-41822	0	NA
350	E27	Anabasine	7/8/2014	No	Yes	0	1	0.1289	1	1	NA
351	E27	Nic + Ana	7/8/2014	Yes	Yes	1	1	0.1025	1	1	NA
352	E27	Control	7/8/2014	No	No	0	0	0.1584	7	1	35
353	E26	Nicotine	6/18/2014	Yes	No	1	0	0.1098	2	1	NA
354	E26	Anabasine	6/18/2014	No	Yes	0	1	0.1501	7	0	23
355	E26	Nic + Ana	6/18/2014	Yes	Yes	1	1	0.0975	4	1	NA
356	E26	Control	6/18/2014	No	No	0	0	0.1241	7	0	23
357	E26	Nicotine	6/18/2014	Yes	No	1	0	0.1593	7	0	14
358	E26	Anabasine	6/18/2014	No	Yes	0	1	0.1072	7	0	21
359	E26	Nic + Ana	6/18/2014	Yes	Yes	1	1	0.1274	1	1	NA
360	E26	Control	6/18/2014	No	No	0	0	0.096	2	1	NA
361	E26	Nicotine	6/18/2014	Yes	No	1	0	0.095	4	1	NA
362	E26	Anabasine	6/19/2014	No	Yes	0	1	0.1094	-41809	0	NA
363	E25	Nic + Ana	6/23/2014	Yes	Yes	1	1	0.1409	-1	1	NA
364	E25	Control	6/23/2014	No	No	0	0	0.1656	7	0	30
365	E25	Nicotine	6/23/2014	Yes	No	1	0	0.1572	7	0	17
366	E25	Anabasine	6/23/2014	No	Yes	0	1	0.2023	4	0	NA
367	E25	Nic + Ana	6/23/2014	Yes	Yes	1	1	0.0993	7	0	22
368	E25	Control	6/23/2014	No	No	0	0	0.1102	7	0	15
369	E25	Nicotine	6/23/2014	Yes	No	1	0	0.1349	7	0	1
370	E25	Anabasine	6/23/2014	No	Yes	0	1	0.1796	7	0	43
371	E25	Nic + Ana	6/22/2014	Yes	Yes	1	1	0.0874	7	0	13
372	E25	Control	6/22/2014	No	No	0	0	0.1353	7	0	NA
373	E25	Nicotine	6/25/2014	Yes	No	1	0	0.0821	5	1	NA
374	E25	Anabasine	6/25/2014	No	Yes	0	1	0.1132	-41815	0	NA
375	E25	Nic + Ana	6/25/2014	Yes	Yes	1	1	0.1363	3	1	NA
376	E25	Control	6/25/2014	No	No	0	0	0.0704	7	0	28
377	E25	Nicotine	6/26/2014	Yes	No	1	0	0.0625	-41816	0	NA
378	E25	Anabasine	6/26/2014	No	Yes	0	1	0.0732	7	0	21
380	E28	Control	6/23/2014	No	No	0	0	0.0524	7	0	48
381	E28	Nicotine	6/23/2014	Yes	No	1	0	0.1338	7	0	16
382	E28	Anabasine	6/23/2014	No	Yes	0	1	0.126	7	0	23
383	E28	Nic + Ana	6/23/2014	Yes	Yes	1	1	0.0928	7	0	22
384	E28	Control	6/23/2014	No	No	0	0	0.1242	7	0	39
385	E28	Nicotine	6/25/2014	Yes	No	1	0	0.0712	-41815	0	NA
386	E28	Anabasine	6/25/2014	No	Yes	0	1	0.1257	7	0	37
387	E28	Nic + Ana	6/25/2014	Yes	Yes	1	1	0.0646	7	0	36
388	E28	Control	6/27/2014	No	No	0	0	0.1168	7	0	69
389	E28	Nicotine	6/27/2014	Yes	No	1	0	0.1171	7	0	29
390	E28	Anabasine	6/27/2014	No	Yes	0	1	0.086	7	0	163
391	E28	Nic + Ana	6/27/2014	Yes	Yes	1	1	0.0665	7	0	1
434	E26	Nic + Ana	6/30/2014	Yes	Yes	1	1	0.1352	5	1	NA
435	E26	Control	6/31/14	No	No	0	0	0.1322	4	1	NA
436	E26	Nicotine	6/31/14	Yes	No	1	0	0.0855	0	0	NA
437	E26	Anabasine	6/31/14	No	Yes	0	1	0.1024	7	0	0
438	E26	Nic + Ana	7/8/2014	Yes	Yes	1	1	0.0915	1	1	NA
439	E26	Control	7/8/2014	No	No	0	0	0.1615	1	1	NA
440	E26	Nicotine	7/8/2014	Yes	No	1	0	0.0937	1	1	NA
441	E26	Anabasine	7/10/2014	No	Yes	0	1	0.0779	1	1	NA
442	E26	Nic + Ana	7/10/2014	Yes	Yes	1	1	0.1108	1	1	NA
539	E28	Control	7/2/2014	No	No	0	0	0.1626	7	0	28
540	E28	Nicotine	7/2/2014	Yes	No	1	0	0.1513	7	0	0
541	E28	Anabasine	7/2/2014	No	Yes	0	1	0.1542	7	0	4
542	E28	Nic + Ana	7/2/2014	Yes	Yes	1	1	0.1663	7	0	110
543	E28	Control	7/2/2014	No	No	0	0	0.1624	7	0	NA
544	E28	Nicotine	7/2/2014	Yes	No	1	0	0.1618	7	0	36
545	E28	Anabasine	7/2/2014	No	Yes	0	1	0.1943	7	0	42
546	E28	Nic + Ana	7/2/2014	Yes	Yes	1	1	0.1474	7	0	26
547	E28	Control	7/2/2014	No	No	0	0	0.1524	7	0	0
548	E28	Nicotine	7/2/2014	Yes	No	1	0	0.1478	7	0	46
549	E28	Anabasine	7/3/2014	No	Yes	0	1	0.1275	2	1	NA
550	E28	Nic + Ana	7/3/2014	Yes	Yes	1	1	0.1386	7	0	1
551	E28	Control	7/3/2014	No	No	0	0	0.1523	6	1	NA
552	E28	Nicotine	7/3/2014	Yes	No	1	0	0.1689	7	0	0
553	E28	Anabasine	7/3/2014	No	Yes	0	1	0.1649	7	0	20
554	E28	Nic + Ana	7/12/2014	Yes	Yes	1	1	0.1065	7	0	0
555	E28	Control	7/12/2014	No	No	0	0	0.0855	7	0	0
576	E27	Nicotine	7/8/2014	Yes	No	1	0	0.1378	1	0	NA
577	E27	Anabasine	7/8/2014	No	Yes	0	1	0.1034	1	1	NA
578	E27	Nic + Ana	7/8/2014	Yes	Yes	1	1	0.1441	1	1	NA
579	E27	Control	7/10/2014	No	No	0	0	0.1398	7	0	9
580	E27	Nicotine	7/10/2014	Yes	No	1	0	0.122	7	0	0
581	E27	Anabasine	7/10/2014	No	Yes	0	1	0.2039	1	1	NA
582	E27	Nic + Ana	7/10/2014	Yes	Yes	1	1	0.1382	1	1	NA
583	E27	Control	7/10/2014	No	No	0	0	0.1049	7	0	0
584	E27	Nicotine	7/10/2014	Yes	No	1	0	0.0863	0	1	NA
585	E27	Anabasine	7/10/2014	No	Yes	0	1	0.1376	7	0	0
586	E27	Nic + Ana	7/11/2014	Yes	Yes	1	1	0.2018	7	0	7
