# Supplementary material for: Variable effects of nicotine, anabasine, and their interactions on parasitized bumble bees
Source: F1000Res. 2015 Dec 16;4:880. Originally published 2015 Sep 21. [Version 2] doi: 10.12688/f1000research.6870.2 (PMC4786900; doi:10.12688/f1000research.6870.2)
Supplement: Data for Consumption experiment — Day ‘One’ was omitted from analysis due to use of a different style of feeder tube from that used on subsequent days. Abbreviations: Day: day of experiment; Temp: temperature of incubator; Colony: hive of origin; Vial: unique identifier for each sample; Type: “Bee” or evaporation “Control” (i.e., empty vial without a bee); Date: Date of start of trial; Start.time: time at start of trial; Lid.mass.0h: mass of full tube with nectar at start of trial; comment.0h: observations at start time; End.time: clock time on following day at end of trial; Lid.mass.24h: mass of nectar tube after 24h of bee feeding; Bee.mass: mass of bee following the trial; comment.24h: observations at end of trial; consumption.gross: Difference between Lid.mass.0h and Lid.mass.24h; consumption.net: consumption.gross minus average mass loss of bee-free control tubes on same date, which estimates amount of nectar consumed. Incubator: location of trial. [file f1000research-4-8151-s0002.tgz]

Archive with 1 entries (1 files):
- 866f1738-5152-4e87-a7c1-e654fe1e8c67_Dataset3.csv
