# Supplementary material for: Variable effects of nicotine, anabasine, and their interactions on parasitized bumble bees
Source: F1000Res. 2015 Dec 16;4:880. Originally published 2015 Sep 21. [Version 2] doi: 10.12688/f1000research.6870.2 (PMC4786900; doi:10.12688/f1000research.6870.2)
Supplement: Data for Consumption experiment — Day ‘One’ was omitted from analysis due to use of a different style of feeder tube from that used on subsequent days. Abbreviations: Day: day of experiment; Temp: temperature of incubator; Colony: hive of origin; Vial: unique identifier for each sample; Type: “Bee” or evaporation “Control” (i.e., empty vial without a bee); Date: Date of start of trial; Start.time: time at start of trial; Lid.mass.0h: mass of full tube with nectar at start of trial; comment.0h: observations at start time; End.time: clock time on following day at end of trial; Lid.mass.24h: mass of nectar tube after 24h of bee feeding; Bee.mass: mass of bee following the trial; comment.24h: observations at end of trial; consumption.gross: Difference between Lid.mass.0h and Lid.mass.24h; consumption.net: consumption.gross minus average mass loss of bee-free control tubes on same date, which estimates amount of nectar consumed. Incubator: location of trial. [file f1000research-4-8151-s0002.tgz › 866f1738-5152-4e87-a7c1-e654fe1e8c67_Dataset3.csv]

Day	Temp	Colony	Vial	Type	Date	Start.time	Lid.mass.0h	comment.0h	End.time	Lid.mass.24h	Bee.mass	comment.24h	consumption.gross	consumption.net
One	33	PD2	1	Bee	12-Nov	14:15	2.3276		13:55	2.0845	0.1388		0.2431	0.1796
One	33	PD2	2	Bee	12-Nov	14:15	2.2722		13:55	2.0763	0.1193		0.1959	0.1324
One	33	PD2	3	Bee	12-Nov	14:15	2.3037		13:55	2.0525	0.1162		0.2512	0.1877
One	33	PD2	4	Bee	12-Nov	14:15	2.1857		13:55	1.803	0.1411	Moist	0.3827	0.3192
One	33	PD2	5	Bee	12-Nov	14:15	2.3485		13:55	1.9775	0.1034	Dead-Exclude	0.371
One	33	PD2	6	Bee	12-Nov	14:15	2.2818		13:55	2.0116	0.0952	Wet- Keep	0.2702	0.2067
One	33	PD2	7	Bee	12-Nov	14:15	2.2446		13:55	1.423	0.2056	Wet- Exclude	0.8216
One	33	PD2	8	Bee	12-Nov	14:15	2.278		13:55	1.5207	0.1753	Wet- Exclude	0.7573
One	33	PD2	9	Bee	12-Nov	14:15	2.327		13:55	1.9927	0.1875		0.3343	0.2708
One	33	PD2	10	Bee	12-Nov	14:15	2.3348		13:55	2.0989	0.1189		0.2359	0.1724
One	33	PD2	11	Bee	12-Nov	14:15	2.3654		13:55	2.1939	0.0888		0.1715	0.108
One	33	PD2	12	Bee	12-Nov	14:15	2.2715		13:55	1.9815	0.1258		0.29	0.2265
One	33	PD3	13	Bee	12-Nov	14:15	2.1496		13:55	1.6739	0.1974	Wet- Possible Exclude	0.4757	0.4122
One	33	PD3	14	Bee	12-Nov	14:15	2.2266		13:55	1.3709	0.4516	Wet- Exclude	0.8557
One	33	PD3	15	Bee	12-Nov	14:15	2.3217		13:55	1.2648	0.239	Wet- Exclude	1.0569
One	33	PD3	16	Bee	12-Nov	14:15	2.3482		13:55	1.2958	0.1372	Very Wet- Exclude	1.0524
One	33	PD3	17	Bee	12-Nov	14:15	2.3088		13:55	1.9672	0.2527		0.3416	0.2781
One	33	PD3	18	Bee	12-Nov	14:15	2.3051		13:55	1.9176	0.3052		0.3875	0.324
One	33	PD3	19	Bee	12-Nov	14:15	2.3455		13:55	2.1223	0.2801		0.2232	0.1597
One	33	PD3	20	Bee	12-Nov	14:15	2.3142		13:55	1.8682	0.2022	Possible Spill- Keep	0.446	0.3825
One	33	PD3	21	Bee	12-Nov	14:15	2.3367		13:55	1.9924	0.1152		0.3443	0.2808
One	33	PD3	22	Bee	12-Nov	14:15	2.3204		13:55	1.9966	0.2524		0.3238	0.2603
One	33	PD3	23	Bee	12-Nov	14:15	2.3034		13:55	2.1477	0.1095		0.1557	0.0922
One	33	PD3	24	Bee	12-Nov	14:15	2.2781		13:55	1.9658	0.2065		0.3123	0.2488
One	33		25	Control	12-Nov	14:15	2.3362		13:55	2.2718		1 Drop Leaked	0.0644
One	33		26	Control	12-Nov	14:15	2.3219		13:55	2.2524		1 Drop Leaked	0.0695
One	33		27	Control	12-Nov	14:15	2.2497		13:55	2.1621		1 Drop Leaked	0.0876
One	33		28	Control	12-Nov	14:15	2.325		13:55	2.2874		1 Drop Leaked	0.0376
One	33		29	Control	12-Nov	14:15	2.3213		13:55	2.2529		1 Drop Leaked	0.0684
One	33		30	Control	12-Nov	14:15	2.2177		13:55	2.1642		1 Drop Leaked	0.0535
Two	27	PD2	31	Bee	14-Nov	12:00	2.3646		11:50	2.0582	0.1243		0.3064	0.269533333
Two	27	PD2	32	Bee	14-Nov	12:00	2.3656		11:50	2.0318	0.1418		0.3338	0.296933333
Two	27	PD2	33	Bee	14-Nov	12:00	2.3441		11:50	1.8573	0.1643		0.4868	0.449933333
Two	27	PD2	34	Bee	14-Nov	12:00	2.3626		11:50	2.3403	0.0853	DEAD
Two	27	PD2	35	Bee	14-Nov	12:00	2.3503		11:50	2.0463	0.1943		0.304	0.267133333
Two	27	PD2	36	Bee	14-Nov	12:00	2.3474		11:50	2.0805	0.0972		0.2669	0.230033333
Two	27	PD2	37	Bee	14-Nov	12:00	2.3422		11:50	1.9331	0.1321		0.4091	0.372233333
Two	27	PD2	38	Bee	14-Nov	12:00	2.3546		11:50	2.0363	0.1303		0.3183	0.281433333
Two	27	PD2	39	Bee	14-Nov	12:00	2.3498		11:50	2.1126	0.135		0.2372	0.200333333
Two	27	PD2	40	Bee	14-Nov	12:00	2.3523		11:50	2.323	0.0782	DEAD
Two	27	PD2	41	Bee	14-Nov	12:00	2.3435		11:50	2.1257	0.097		0.2178	0.180933333
Two	27	PD2	42	Bee	14-Nov	12:00	2.3248		11:50	2.0039	0.1636		0.3209	0.284033333
Two	27	PD4	43	Bee	14-Nov	12:00	2.3544		11:50	2.1458	0.1236		0.2086	0.171733333
Two	27	PD4	44	Bee	14-Nov	12:00	2.3639		11:50	1.7665	0.169		0.5974	0.560533333
Two	27	PD4	45	Bee	14-Nov	12:00	2.3268		11:50	2.1077	0.1152		0.2191	0.182233333
Two	27	PD4	46	Bee	14-Nov	12:00	2.3095		11:50	2.2911	0.1216	DEAD
Two	27	PD4	47	Bee	14-Nov	12:00	2.3284		11:50	2.1093	0.1066		0.2191	0.182233333
Two	27	PD4	48	Bee	14-Nov	12:00	2.32		11:50	1.9098	0.1587		0.4102	0.373333333
Two	27	PD4	49	Bee	14-Nov	12:00	2.332		11:50	2.2247	0.1172		0.1073	0.070433333
Two	27	PD4	50	Bee	14-Nov	12:00	2.3312		11:50	2.1037	0.1387		0.2275	0.190633333
Two	27	PD4	51	Bee	14-Nov	12:00	2.3591		11:50	2.1168	0.1394		0.2423	0.205433333
Two	27	PD4	52	Bee	14-Nov	12:00	2.354		11:50	1.9596	0.1756		0.3944	0.357533333
Two	27	PD4	53	Bee	14-Nov	12:00	2.3139		11:50	1.8707	0.1707		0.4432	0.406333333
Two	27	PD4	54	Bee	14-Nov	12:00	2.3589		11:50	2.0558	0.1297		0.3031	0.266233333
Two	27		55	Control	14-Nov	12:00	2.359		11:50	2.3327		1 Drop Leaked	0.0263
Two	27		56	Control	14-Nov	12:00	2.3504		11:50	2.304		1 Drop Leaked	0.0464
Two	27		57	Control	14-Nov	12:00	2.3322		11:50	2.2804		1 Drop Leaked	0.0518
Two	27		58	Control	14-Nov	12:00	2.3589		11:50	2.32		1 Drop Leaked	0.0389
Two	27		59	Control	14-Nov	12:00	2.3315		11:50	2.3114		1 Drop Leaked	0.0201
Two	27		60	Control	14-Nov	12:00	2.2544		11:50	2.2167		1 Drop Leaked	0.0377
Three	33	PD2	61	Bee	15-Nov	12:10	2.3999		12:00	2.2756	0.14		0.1243	0.044733333
Three	33	PD2	62	Bee	15-Nov	12:10	2.3861		12:00	2.0974	0.1353		0.2887	0.209133333
Three	33	PD2	63	Bee	15-Nov	12:10	2.4256		12:00	2.3112	0.1189		0.1144	0.034833333
Three	33	PD2	64	Bee	15-Nov	12:10	2.3614		12:00	2.1686	0.0967		0.1928	0.113233333
Three	33	PD2	65	Bee	15-Nov	12:10	2.3733		12:00	2.1891	0.0852		0.1842	0.104633333
Three	33	PD2	66	Bee	15-Nov	12:10	2.3685		12:00	2.1622	0.118		0.2063	0.126733333
Three	33	PD2	67	Bee	15-Nov	12:10	2.3448		12:00	2.2234	0.1038		0.1214	0.041833333
Three	33	PD2	68	Bee	15-Nov	12:10	2.3957		12:00	2.2798	0.0709		0.1159	0.036333333
Three	33	PD2	69	Bee	15-Nov	12:10	2.4152		12:00	2.3275	0.0955		0.0877	0.008133333
Three	33	PD2	70	Bee	15-Nov	12:10	2.4111		12:00	2.2662	0.105		0.1449	0.065333333
Three	33	PD2	71	Bee	15-Nov	12:10	2.3745		12:00	1.9924	0.2003		0.3821	0.302533333
Three	33	PD2	72	Bee	15-Nov	12:10	2.4193		12:00	2.3098	0.0907		0.1095	0.029933333
Three	33	PD4	73	Bee	15-Nov	12:10	2.4061		12:00	2.2162	0.1372		0.1899	0.110333333
Three	33	PD4	74	Bee	15-Nov	12:10	2.4315		12:00	2.1589	0.1287		0.2726	0.193033333
Three	33	PD4	75	Bee	15-Nov	12:10	2.4266		12:00	2.1552	0.1248		0.2714	0.191833333
Three	33	PD4	76	Bee	15-Nov	12:10	2.3942		12:00	2.1539	0.1413		0.2403	0.160733333
Three	33	PD4	77	Bee	15-Nov	12:10	2.4241		12:00	2.1724	0.1348		0.2517	0.172133333
Three	33	PD4	78	Bee	15-Nov	12:10	2.3987		12:00	2.2402	0.1033		0.1585	0.078933333
Three	33	PD4	79	Bee	15-Nov	12:10	2.4123		12:00	2.1513	0.1645		0.261	0.181433333
Three	33	PD4	80	Bee	15-Nov	12:10	2.4324		12:00	2.2376	0.137		0.1948	0.115233333
Three	33	PD4	81	Bee	15-Nov	12:10	2.3597		12:00	2.0248	0.1243		0.3349	0.255333333
Three	33	PD4	82	Bee	15-Nov	12:10	2.3986		12:00	2.1699	0.1296		0.2287	0.149133333
Three	33	PD4	83	Bee	15-Nov	12:10	2.4201		12:00	2.1371	0.195		0.283	0.203433333
Three	33	PD4	84	Bee	15-Nov	12:10	2.3938		12:00	2.1853	0.1375		0.2085	0.128933333
Three	33		85	Control	15-Nov	12:10	2.408		12:00	2.3367		1 Drop Leaked	0.0713
Three	33		86	Control	15-Nov	12:10	2.411		12:00	2.3312		1 Drop Leaked	0.0798
Three	33		87	Control	15-Nov	12:10	2.4188		12:00	2.343		1 Drop Leaked	0.0758
Three	33		88	Control	15-Nov	12:10	2.4158		12:00	2.3335		1 Drop Leaked	0.0823
Three	33		89	Control	15-Nov	12:10	2.3838		12:00	2.2994		1 Drop Leaked	0.0844
Three	33		90	Control	15-Nov	12:10	2.3416		12:00	2.2578		1 Drop Leaked	0.0838
Four	27	PD2	91	Bee	16-Nov	13:30	2.3992		13:20	1.9689	0.1557		0.4303	0.379566667
Four	27	PD2	92	Bee	16-Nov	13:30	2.4039		13:20	2.3058	0.1293		0.0981	0.047366667
Four	27	PD2	93	Bee	16-Nov	13:30	2.4192		13:20	2.2353	0.1228		0.1839	0.133166667
Four	27	PD2	94	Bee	16-Nov	13:30	2.4276		13:20	2.3231	0.1431		0.1045	0.053766667
Four	27	PD2	95	Bee	16-Nov	13:30	2.4072		13:20	2.2308	0.1624		0.1764	0.125666667
Four	27	PD2	96	Bee	16-Nov	13:30	2.4192		13:20	2.2103	0.1091		0.2089	0.158166667
Four	27	PD2	97	Bee	16-Nov	13:30	2.4194		13:20	2.312	0.114		0.1074	0.056666667
Four	27	PD2	98	Bee	16-Nov	13:30	2.3327		13:20	2.1337	0.0972		0.199	0.148266667
Four	27	PD2	99	Bee	16-Nov	13:30	2.3126		13:20	1.8624	0.1533		0.4502	0.399466667
Four	27	PD2	100	Bee	16-Nov	13:30	2.3757		13:20	2.1198	0.0985		0.2559	0.205166667
Four	27	PD2	101	Bee	16-Nov	13:30	2.4056		13:20	2.2216	0.1186		0.184	0.133266667
Four	27	PD2	102	Bee	16-Nov	13:30	2.3752		13:20	1.9212	0.1504		0.454	0.403266667
Four	27	PD4	103	Bee	16-Nov	13:30	2.338		13:20	2.1918	0.1293		0.1462	0.095466667
Four	27	PD4	104	Bee	16-Nov	13:30	2.372		13:20	1.7773	0.2189		0.5947	0.543966667
Four	27	PD4	105	Bee	16-Nov	13:30	2.2615		13:20	1.969	0.1811		0.2925	0.241766667
Four	27	PD4	106	Bee	16-Nov	13:30	2.4234		13:20	2.0852	0.2499		0.3382	0.287466667
Four	27	PD4	107	Bee	16-Nov	13:30	2.4266		13:20	2.0401	0.2024		0.3865	0.335766667
Four	27	PD4	108	Bee	16-Nov	13:30	2.3218		13:20	2.0068	0.1458		0.315	0.264266667
Four	27	PD4	109	Bee	16-Nov	13:30	2.2905		13:20	1.8945	0.161		0.396	0.345266667
Four	27	PD4	110	Bee	16-Nov	13:30	2.4281		13:20	2.1035	0.1695		0.3246	0.273866667
Four	27	PD4	111	Bee	16-Nov	13:30	2.3512		13:20	2.0334	0.1416		0.3178	0.267066667
Four	27	PD4	112	Bee	16-Nov	13:30	2.2984		13:20	1.6366	0.1435		0.6618	0.611066667
Four	27	PD4	113	Bee	16-Nov	13:30	2.3738		13:20	2.1836	0.1446		0.1902	0.139466667
Four	27	PD4	114	Bee	16-Nov	13:30	2.4013		13:20	2.1434	0.1366		0.2579	0.207166667
Four	27		115	Control	16-Nov	13:30	2.3446		13:20	2.2916			0.053
Four	27		116	Control	16-Nov	13:30	2.3308		13:20	2.2742			0.0566
Four	27		117	Control	16-Nov	13:30	2.417		13:20	2.3758			0.0412
Four	27		118	Control	16-Nov	13:30	2.383		13:20	2.3438			0.0392
Four	27		119	Control	16-Nov	13:30	2.4054		13:20	2.3581			0.0473
Four	27		120	Control	16-Nov	13:30	2.3922		13:20	2.3251			0.0671
Five	33	PD2	121	Bee	19-Nov	13:45	2.3858		13:35	2.2524	0.0976		0.1334	0.0212
Five	33	PD2	122	Bee	19-Nov	13:45	2.3821		13:35	2.2701	0.1021		0.112	-0.0002
Five	33	PD2	123	Bee	19-Nov	13:45	2.3847		13:35	2.2462	0.0852		0.1385	0.0263
Five	33	PD2	124	Bee	19-Nov	13:45	2.3868		13:35	2.2618	0.1026		0.125	0.0128
Five	33	PD2	125	Bee	19-Nov	13:45	2.37		13:35	2.154	0.1562		0.216	0.1038
Five	33	PD2	126	Bee	19-Nov	13:45	2.3797		13:35	2.2846	0.0996	DEAD- Exclude	0.0951
Five	33	PD2	127	Bee	19-Nov	13:45	2.3821		13:35	2.2478	0.0719		0.1343	0.0221
Five	33	PD2	128	Bee	19-Nov	13:45	2.3843		13:35	2.125	0.1026		0.2593	0.1471
Five	33	PD2	129	Bee	19-Nov	13:45	2.3832		13:35	2.1479	0.1068		0.2353	0.1231
Five	33	PD2	130	Bee	19-Nov	13:45	2.3468		13:35	2.0655	0.1124		0.2813	0.1691
Five	33	PD2	131	Bee	19-Nov	13:45	2.3474		13:35	2.1989	0.1173		0.1485	0.0363
Five	33	PD2	132	Bee	19-Nov	13:45	2.3807		13:35	2.1388	0.115		0.2419	0.1297
Five	33	PD4	133	Bee	19-Nov	13:45	2.3888		13:35	2.1866	0.134		0.2022	0.09
Five	33	PD4	134	Bee	19-Nov	13:45	2.3808		13:35	2.0795	0.1595		0.3013	0.1891
Five	33	PD4	135	Bee	19-Nov	13:45	2.387		13:35	2.085	0.1575		0.302	0.1898
Five	33	PD4	136	Bee	19-Nov	13:45	2.4005		13:35	2.1122	0.1433		0.2883	0.1761
Five	33	PD4	137	Bee	19-Nov	13:45	2.3979		13:35	2.1256	0.1237		0.2723	0.1601
Five	33	PD4	138	Bee	19-Nov	13:45	2.403		13:35	2.1934	0.1301		0.2096	0.0974
Five	33	PD4	139	Bee	19-Nov	13:45	2.344		13:35	2.2023	0.162		0.1417	0.0295
Five	33	PD4	140	Bee	19-Nov	13:45	2.4003		13:35	2.316	0.1181		0.0843	-0.0279
Five	33	PD4	141	Bee	19-Nov	13:45	2.4022		13:35	2.2954	0.1349		0.1068	-0.0054
Five	33	PD4	142	Bee	19-Nov	13:45	2.3904		13:35	2.1856	0.1562		0.2048	0.0926
Five	33	PD4	143	Bee	19-Nov	13:45	2.3571		13:35	2.2321	0.0939		0.125	0.0128
Five	33	PD4	144	Bee	19-Nov	13:45	2.3971		13:35	2.2517	0.0835		0.1454	0.0332
Five	33		145	Control	19-Nov	13:45	2.3848		13:35	2.2583			0.1265
Five	33		146	Control	19-Nov	13:45	2.3382		13:35	2.2199			0.1183
Five	33		147	Control	19-Nov	13:45	2.3765		13:35	2.2379			0.1386
Five	33		148	Control	19-Nov	13:45	2.3789		13:35	2.2353			0.1436
Five	33		149	Control	19-Nov	13:45	2.3831		13:35	2.376			0.0071
Five	33		150	Control	19-Nov	13:45	2.373		13:35	2.2339			0.1391
Six	27	PD2	151	Bee	21-Nov	11:45	2.3464		11:35	2.1026	0.1045		0.2438	0.176766667
Six	27	PD2	152	Bee	21-Nov	11:45	2.3676	drone	11:35	2.2412	0.0928		0.1264	0.059366667
Six	27	PD2	153	Bee	21-Nov	11:45	2.3367		11:35	2.1026	0.0988		0.2341	0.167066667
Six	27	PD2	154	Bee	21-Nov	11:45	2.392		11:35	1.9027	0.1417		0.4893	0.422266667
Six	27	PD2	155	Bee	21-Nov	11:45	2.375	Bee is sluggish, sugar on lid, use lidx2	11:35	2.0643	0.1268		0.3107	0.243666667
Six	27	PD2	156	Bee	21-Nov	11:45	2.3852		11:35	2.2435	0.1034		0.1417	0.074666667
Six	27	PD2	157	Bee	21-Nov	11:45	2.3057		11:35	1.9877	0.1031		0.318	0.250966667
Six	27	PD2	158	Bee	21-Nov	11:45	2.4098		11:35	2.0951	0.1032		0.3147	0.247666667
Six	27	PD2	159	Bee	21-Nov	11:45	2.4083		11:35	1.8113	0.0908		0.597	0.529966667
Six	27	PD2	160	Bee	21-Nov	11:45	2.3575	drone/ didn�t drink anything	11:35	2.0665	0.1435		0.291	0.223966667
Six	27	PD2	161	Bee	21-Nov	11:45	2.399		11:35	2.0517	0.1068		0.3473	0.280266667
Six	27	PD2	162	Bee	21-Nov	11:45	2.3618	drone	11:35	2.1956	0.1559		0.1662	0.099166667
Six	27	PD4	163	Bee	21-Nov	11:45	2.5038		11:35	2.1095	0.1567		0.3943	0.327266667
Six	27	PD4	164	Bee	21-Nov	11:45	2.3493		11:35	2.0472	0.1339		0.3021	0.235066667
Six	27	PD4	165	Bee	21-Nov	11:45	2.3452		11:35	1.9116	0.1308		0.4336	0.366566667
Six	27	PD4	166	Bee	21-Nov	11:45	2.3563		11:35	1.9053	0.2037		0.451	0.383966667
Six	27	PD4	167	Bee	21-Nov	11:45	2.3487		11:35	2.1652	0.1575		0.1835	0.116466667
Six	27	PD4	168	Bee	21-Nov	11:45	2.3875		11:35	1.7163	0.1596		0.6712	0.604166667
Six	27	PD4	169	Bee	21-Nov	11:45	2.3224		11:35	2.052	0.1627		0.2704	0.203366667
Six	27	PD4	170	Bee	21-Nov	11:45	2.3284		11:35	2.1024	0.0867		0.226	0.158966667
Six	27	PD4	171	Bee	21-Nov	11:45	2.3205		11:35	1.6605	0.1489		0.66	0.592966667
Six	27	PD4	172	Bee	21-Nov	11:45	2.3735		11:35	2.0894	0.1307		0.2841	0.217066667
Six	27	PD4	173	Bee	21-Nov	11:45	2.3535		11:35	1.7947	0.1377		0.5588	0.491766667
Six	27	PD4	174	Bee	21-Nov	11:45	2.3347		11:35	1.9713	0.2062		0.3634	0.296366667
Six	27		175	Control	21-Nov	11:45	2.3635		11:35	2.2985			0.065
Six	27		176	Control	21-Nov	11:45	2.3235		11:35	2.247			0.0765
Six	27		177	Control	21-Nov	11:45	2.3335		11:35	2.2682			0.0653
Six	27		178	Control	21-Nov	11:45	2.3662		11:35	2.3244			0.0418
Six	27		179	Control	21-Nov	11:45	2.3367		11:35	2.2811			0.0556
Six	27		180	Control	21-Nov	11:45	2.3327		11:35	2.2347			0.098
Seven	33	PD2	181	Bee	22-Nov	11:40	2.3474		11:40	2.1113	0.1744		0.2361	0.135383333
Seven	33	PD2	182	Bee	22-Nov	11:40	2.3525		11:40	2.075	0.1148		0.2775	0.176783333
Seven	33	PD2	183	Bee	22-Nov	11:40	2.3192		11:40	2.1606	0.1027		0.1586	0.057883333
Seven	33	PD2	184	Bee	22-Nov	11:40	2.3606		11:40	2.2267	0.0759		0.1339	0.033183333
Seven	33	PD2	185	Bee	22-Nov	11:40	2.359		11:40	2.1745	0.0879		0.1845	0.083783333
Seven	33	PD2	186	Bee	22-Nov	11:40	2.3582		11:40	2.1433	0.1502		0.2149	0.114183333
Seven	33	PD2	187	Bee	22-Nov	11:40	2.3505		11:40	2.2219	0.0901		0.1286	0.027883333
Seven	33	PD2	188	Bee	22-Nov	11:40	2.3354		11:40	2.1727	0.1098		0.1627	0.061983333
Seven	33	PD2	189	Bee	22-Nov	11:40	2.3265		11:40	2.046	0.1557		0.2805	0.179783333
Seven	33	PD2	190	Bee	22-Nov	11:40	2.3409		11:40	2.2126	0.1433		0.1283	0.027583333
Seven	33	PD2	191	Bee	22-Nov	11:40	2.3344		11:40	2.1683	0.1188		0.1661	0.065383333
Seven	33	PD2	192	Bee	22-Nov	11:40	2.3178		11:40	2.034	0.1395		0.2838	0.183083333
Seven	33	PD4	193	Bee	22-Nov	11:40	2.278		11:40	2.0137	0.1466		0.2643	0.163583333
Seven	33	PD4	194	Bee	22-Nov	11:40	2.3604		11:40	2.1789	0.1339		0.1815	0.080783333
Seven	33	PD4	195	Bee	22-Nov	11:40	2.3641		11:40	2.1356	0.1926		0.2285	0.127783333
Seven	33	PD4	196	Bee	22-Nov	11:40	2.3706		11:40	2.1202	0.1358		0.2504	0.149683333
Seven	33	PD4	197	Bee	22-Nov	11:40	2.3303		11:40	2.0004	0.1209		0.3299	0.229183333
Seven	33	PD4	198	Bee	22-Nov	11:40	2.3333		11:40	2.1522	0.0965		0.1811	0.080383333
Seven	33	PD4	199	Bee	22-Nov	11:40	2.3924		11:40	2.1597	0.1469		0.2327	0.131983333
Seven	33	PD4	200	Bee	22-Nov	11:40	2.302		11:40	2.1769	0.1332		0.1251	0.024383333
Seven	33	PD4	201	Bee	22-Nov	11:40	2.368		11:40	2.1966	0.1633		0.1714	0.070683333
Seven	33	PD4	202	Bee	22-Nov	11:40	2.3418		11:40	2.1375	0.1236		0.2043	0.103583333
Seven	33	PD4	203	Bee	22-Nov	11:40	2.3421		11:40	2.1828	0.1182		0.1593	0.058583333
Seven	33	PD4	204	Bee	22-Nov	11:40	2.3161		11:40	1.9528	0.1898		0.3633	0.262583333
Seven	33		205	Control	22-Nov	11:40	2.3678		11:40	2.2474			0.1204
Seven	33		206	Control	22-Nov	11:40	2.3412		11:40	2.2644			0.0768
Seven	33		207	Control	22-Nov	11:40	2.352		11:40	2.2491			0.1029
Seven	33		208	Control	22-Nov	11:40	2.3233		11:40	2.2215			0.1018
Seven	33		209	Control	22-Nov	11:40	2.3109		11:40	2.2066			0.1043
Seven	33		210	Control	22-Nov	11:40	2.2982		11:40	2.2001			0.0981
Seven	33	PD4	X1	Bee	22-Nov	11:40	2.3122		11:40	2.0533	0.1041		0.2589	0.158183333
Seven	33	PD4	X2	Bee	22-Nov	11:40	2.3505		11:40	2.0936	0.1426		0.2569	0.156183333
