# Supplementary material for: Variable effects of nicotine, anabasine, and their interactions on parasitized bumble bees
Source: F1000Res. 2015 Dec 16;4:880. Originally published 2015 Sep 21. [Version 2] doi: 10.12688/f1000research.6870.2 (PMC4786900; doi:10.12688/f1000research.6870.2)
Supplement: Supplementary file 4 [file f1000research-4-8151-s0003.tgz › 85017e1e-9f12-4470-9e0b-911407f20e27.R]

#update 150814 with least squares means and fig exports
#"Lukas experiment" : testing nicotine and anabasine effects on Crithidia parasitism and mortality
#experiment conducted 2014.03
#analysis folder:
#C:\Users\evan\Google Drive\bee\2014.03.nicotine.anabasine
#1. read in data
#2. reassign variables
#3. check distributions
#4. transformations
#5.  MIXED MODEL
#6. other tests, model selection
#7. graph results
rm=rm(list=ls())
#1. read in data
nicotine.anabasine<-read.csv('Dataset 1.csv')
nicotine.anabasine
str(nicotine.anabasine)
#eliminate bees that have no crithidia count
nic.ana.counted<-subset(nicotine.anabasine, !dissection.count=="NA")
nic.ana.counted$dissection.count
#112 bees remain

#eliminate colonies L1 and L3-- not enough bees
summary(nic.ana.counted$source.colony)
nic.ana.hascolony<-subset(nic.ana.counted, !source.colony=="")
nic.ana.1<-subset(nic.ana.hascolony, !source.colony=="L1")
nic.ana.2<-subset(nic.ana.1, !source.colony=="L3")

summary(nic.ana.2$source.colony)
levels(nic.ana.2$source.colony)
nic.ana<-droplevels(nic.ana.2)
nic.ana$source.colony<-droplevels(nic.ana$source.colony)
(nic.ana$source.colony) #108 bees
summary(nic.ana$source.colony)
levels(nic.ana$source.colony)


#2. reassign variables
nic.ana$count<-nic.ana$dissection.count
str(nic.ana)

levels(nic.ana$treatment)
#recode treatments to reorder
#current order: control=4, ana=3, nic=5, ana+nic=2
#Desired order: control=1, anabasine=2, nicotine=3, nic+ana=4
#reorder factor levels, change order of levels of factor
nic.ana$treatment = factor(nic.ana$treatment,levels(nic.ana$treatment)[c(2,3,1,4)])
nic.ana$treatment #vector intact
str(nic.ana$treatment) #it worked!!

#rename column
nic.ana$count<-nic.ana$dissection.count
nic.ana$count
nic.ana$Anabasine<-nic.ana$Anabasine.Treatment
nic.ana$Nicotine<-(nic.ana$Nicotine.Treatment)
nic.ana$Nicotine
summary(nic.ana$Nicotine)
#classify nicotine treatment as factor
nic.ana$Nicotine1<-as.factor(paste(nic.ana$Nicotine))
nic.ana$Nicotine1
nic.ana$Anabasine1<-as.factor(paste(nic.ana$Anabasine))
nic.ana$Anabasine1

#3. check distributions
plot(nic.ana$count)
hist(nic.ana$count) #skew
#4. transformations
plot(log(1+ nic.ana$count))
hist(log(1+ nic.ana$count)) #reasonable


#5. mixed model ANOVA 
#follow guide:
#http://ase.tufts.edu/gsc/gradresources/guidetomixedmodelsinr/mixed%20model%20guide.html
#a. find correct error distribution
library(car)
library(MASS)
#first try normal distribution
nic.ana$count.t <- nic.ana$count + 1
qqp(nic.ana$count.t, "norm") #poor fit

#how about log-transformed data?
nic.ana$log.count<-log(1+nic.ana$count)
qqp(nic.ana$log.count, "norm") #quite good


#try lognormal
# lnorm means lognormal
qqp(nic.ana$count.t, "lnorm")  
# most points inside confidence intervals

#negative binomial: first fit distribution parameters, then plot
nbinom <- fitdistr(nic.ana$count.t, "Negative Binomial")
qqp(nic.ana$count.t, "nbinom", size = nbinom$estimate[[1]], mu = nbinom$estimate[[2]])
#still not great fit, but trajectory OK
#most points barely inside conf ints

#try poisson
poisson <- fitdistr(nic.ana$count.t, "Poisson")
qqp(nic.ana$count.t, "pois", poisson$estimate)
#awful fit, expected that poisson would be better!

#try gamma
gamma <- fitdistr(nic.ana$count.t, "gamma")
qqp(nic.ana$count.t, "gamma", shape = gamma$estimate[[1]], rate = gamma$estimate[[2]])
#poor fit , points barely inside conf bands
#lognormal PROBABLY BEST FIT


#if your data best fit the lognormal distribution, do not transform them. 
#############lognormal mixed model######################
library(MASS)
#example
#PQL <- glmmPQL(Aggression.t ~ Relation + Season, ~1 | Observer/Test.ID, family = gaussian(link = "log"),
               #data = recog, verbose = FALSE)
#penalized quasi likelihood model for non-normal data
#eliminate bees for which wing size not measured
nic.ana$mass
nic.ana.massed<-subset(nic.ana, !nic.ana$mass=="NA")
str(nic.ana.massed)
nic.ana.massed$mass
#transform variable to remove zeroes for use with lognormal distribution
nic.ana$count.t <- nic.ana$count + 1
PQL.mass <- glmmPQL(count.t ~  Nicotine.treatment *  Anabasine.treatment + source.colony  + mass, ~1 | inoculation.date, family = gaussian(link = "log"),
               data = nic.ana.massed, verbose = FALSE)
PQL<-glmmPQL(count.t ~ Nicotine.treatment *  Anabasine.treatment + source.colony  , ~1 | inoculation.date, family = gaussian(link = "log"),
             data = nic.ana.massed, verbose = FALSE)
#count.t: uses count+1 as response variable
library(nlme)
summary (PQL) 
summary(PQL.mass) #nicotine and anabasine DECREASE parasitism;
#interaction shows significant ANTAGONISM-- 
#when bees had both alkaloids together, they did not realize benefits of either
#mass is good predictor p<0.001

#we should keep mass in model
summary(PQL.mass, verbose=F)

#"workaround" to use anova with glmmPQL object
class(PQL.mass)="lme" 
library(car)
Anova(PQL.mass, type=3) 

#use Wald test instead, to test individual terms
#gives same chisquared test as Anova; results identical 
library(aod)
#Wald(wald(fit4, "Sin"))
#nicotine:
wald.test(vcov(PQL.mass),fixef(PQL.mass), 
          Terms=c(3)) 
 
#anabasine:
wald.test(vcov(PQL.mass),fixef(PQL.mass), 
          Terms=c(2))
#nicotine:anabasine interaction:
wald.test(vcov(PQL.mass),fixef(PQL.mass), 
          Terms=c(9))

#significant colony effect
wald.test(vcov(PQL.mass),fixef(PQL.mass), 
          Terms=4:7)
#X2 = 19.7, df = 6, P(> X2) = 0.0032

#mass also significant:
wald.test(vcov(PQL.mass),fixef(PQL.mass), 
          Terms=8)

#######
#7. graph results###################
levels(nic.ana$treatment)
treatment.labels<-c("Control", "Nicotine",
                    "Anabasine", paste("Nicotine + \n Anabasine"))

y.axis.text<-(expression(bold(paste("Parasite Load (cells * ", "\u03bc", "L gut extract" ^" -1", ")"))))
#"\u03bc" for greek symbol mu
library(ggplot2)
fig2<-qplot(data=nic.ana,x=treatment, y=50*count, geom="boxplot") +
  theme_bw() +
  scale_x_discrete(breaks=levels(nic.ana$treatment), labels=treatment.labels)+
  ylab(y.axis.text)  + xlab("Diet Treatment") +
  theme (axis.text=element_text(size=14),axis.title=element_text(size=16,face="bold") )
fig2

#save as eps
#first set working directory
setwd("C:/Users/evan/Google Drive/bee/2014.03.nicotine.anabasine/")
setEPS()
postscript("fig2.eps", horizontal = FALSE, onefile = FALSE, paper = "special", height=7,width=5.9)
fig2
dev.off()
#export pdf file
dev.new(height=7,width=5.9)
fig2 #this opens view of the plot in R
pdf("fig2.pdf",height=7,width=5.9,paper='special') 
fig2
dev.off()

rm(list=ls())


###addition 150809: graph least squares means
library(lsmeans)
PQL.mass1 <- glmmPQL(count.t ~  Nicotine1 *  Anabasine1 + source.colony  + mass, ~1 | inoculation.date, family = gaussian(link = "log"),
                    data = nic.ana.massed, verbose = FALSE)
#this model is the same as PQL.mass (with same result), 
#except specifies Nicotine1 and Anabasine1 as factors
#(necessary to get least squares means)
summary(PQL.mass1)
My.Lsmeans <- lsmeans(PQL.mass1,  ~Nicotine1 *  Anabasine1)
My.Lsmeans 
summary(My.Lsmeans)
#option to use untransformed marginal means 
My.Lsmeans1 <- lsmeans(PQL.mass1,  ~Nicotine1 *  Anabasine1, type="response")
My.Lsmeans1
#option to do pairwise comparison
#shows significant differences between control and nicotine-only, anabasine-only
#and also between combo and nic-only, ana-only
library(multcomp)
summary(glht(PQL.mass1,lsm(pairwise ~ Nicotine1*Anabasine1))) 
#better


#######PLOTTING : PARASITE LOAD#############
#plotting marginal means:
library(ggplot2)
#make a data frame from the lsmeans object
Lsmeans.df<-summary(My.Lsmeans)
str(Lsmeans.df)
View(Lsmeans.df)
Lsmeans.df$dummy<-c("A","B","C","D")
#label for x axis
treatment.labels<-c("Control", "Nicotine",
                    "Anabasine", paste("Nicotine + \n Anabasine"))
plot00<-ggplot(data=Lsmeans.df, aes(x=dummy, y=lsmean)) + geom_point(stat="identity", size=4.5) 
plot00.bars<-plot00 + geom_errorbar(aes(ymax = lsmean+SE, ymin=lsmean-SE), width=.3, size=1.5) 
plot00.bars
fig1<-plot00.bars + theme_bw() + 
  scale_x_discrete(breaks=levels(Lsmeans.df$dummy) , labels=treatment.labels) + 
  ylab("Log (parasite count +1)")  + #line break for extra space
  xlab("Diet Treatment") +
  theme(axis.text=element_text(size=16, face="bold"),
        axis.title=element_text(size=24,face="bold"))
#somehow we did not get the x axis labels-- add them here:
fig1a<-fig1 + scale_x_discrete(labels=treatment.labels)+
#remove overlap between y axis title and text
  theme(axis.title.y=element_text(vjust=1.0))
#removes grid and border, heavier axis lines:
fig1neat<-fig1a + 
  theme(axis.line = element_line(colour = "black"),
        panel.grid.major = element_blank(),
        panel.grid.minor = element_blank(),
        panel.border = element_blank(),
        panel.background = element_blank()) +
  theme(axis.line = element_line(size = 1.5, colour = "black"))
fig1neat 
fig2.lsmeans<-fig1neat
###export plot
#export plot
setwd("C:/Users/Evan/Google Drive/bee/2014.03.nicotine.anabasine")
setEPS()
postscript("fig2.lsmeans.eps", horizontal = FALSE, onefile = FALSE, paper = "special", height=7,width=7)
fig2.lsmeans
dev.off()
#export pdf file
dev.new(height=7,width=5.9)
fig2.lsmeans #this opens view of the plot in R
pdf("fig2.lsmeans.pdf",height=7,width=7,paper='special') 
fig2.lsmeans
dev.off()
