# Supplementary material for: Variable effects of nicotine, anabasine, and their interactions on parasitized bumble bees
Source: F1000Res. 2015 Dec 16;4:880. Originally published 2015 Sep 21. [Version 2] doi: 10.12688/f1000research.6870.2 (PMC4786900; doi:10.12688/f1000research.6870.2)
Supplement: Supplementary file 5 [file f1000research-4-8151-s0004.tgz]

Archive with 1 entries (1 files):
- 044b1e42-bad8-4bab-8d17-d03d341c8dee.R
