# Supplementary material for: Variable effects of nicotine, anabasine, and their interactions on parasitized bumble bees
Source: F1000Res. 2015 Dec 16;4:880. Originally published 2015 Sep 21. [Version 2] doi: 10.12688/f1000research.6870.2 (PMC4786900; doi:10.12688/f1000research.6870.2)
Supplement: Supplementary file 5 [file f1000research-4-8151-s0004.tgz › 044b1e42-bad8-4bab-8d17-d03d341c8dee.R]

##March 2014 nicotine & anabasine compound synergy experiment
#Data for Lukas Thorburn (& Caitlin McAllister) independent study
#variables:
##Nicotine.treatment: 2ppm
#Anabasine.treatment: 5ppm, crossed with nicotine treatment
#bee.ID= number identifying bee 
#source.colony<- colony from which the bee came
#mass<- mass (g) at time of emergence from pupal clump
#emergence.date<- date when bee emerged from pupal clump
#inoculation.date: date on which bees were inoculated
#lag.time  Time in days between emergence from pupal clump and inoculation (normally 2 days, but one 1 day for bees that emerged on Thursday)
#crithidia.dose  Inoculation dose of crithidia (total cells in 10 ul)
#inoculation.counter	Name of person who counted number of cells in inoculum
#crithidia.source	Infected colony from which inoculum was obtained
#dissection.date	Date on which bee was dissected (end of experiment)
#time.to.dissection	Number of days between inoculation and dissection (should be 7 days). Early deaths noted but bees were not dissected
#dissection.to.count<-	time in minutes between vortexing of dissected bee gut and counting with hemacytometer
#dissection.count	Number of Crithidia cells in 5 hemactyometer squares of dissected bee's gut contents
#dissection.counter	name of person who counted number of cells when bee was dissected
#dead.before.dissection: binary; whether bee died befor the 7-day dissection period. Excludes bees that were not inoculated or that escaped
#time.to.death: if "dead.before.dissection=1", number of days between inoculation and death

#inoculated: binary, 1=inoculated, 2= not inoculated


###Analysis starts here###
#clear working directory
rm(list=ls())


#read in data
nicotine.anabasine<-read.csv('Dataset 1.csv')
nicotine.anabasine
nicotine.anabasine$inoculated

#select only inoculated bees
Inoculated.bees<-subset(nicotine.anabasine, inoculated==1)
Inoculated.bees
length(Inoculated.bees$inoculated) #188 bees
#Eliminate colonies with <20 bees
summary(Inoculated.bees$source.colony)
#eliminate bees without colony listed and exclude colonies L1, L3
Inoculated.0<-subset(Inoculated.bees, !source.colony=="")
Inoculated.1<-subset(Inoculated.0, !source.colony=="L1")
Inoculated.2<-subset(Inoculated.1, !source.colony=="L3")
Inoculated.2<-droplevels(Inoculated.2)
levels(Inoculated.2$source.colony)
length(Inoculated.2$inoculated) #178 bees remaining
summary(Inoculated.2$inoculation.date)
(Inoculated.2$inoculation.date)
#Option: eliminate inoculation dates with <12 bees

#mixed model fitting use guide at:
#http://ase.tufts.edu/gsc/gradresources/guidetomixedmodelsinr/mixed%20model%20guide.html


###mixed model packages
require(MASS)
require(car)
library(lme4)
library(nlme)
#Gauss-Hermite quadrature approximation
GHQ1 <- glmer(dead.before.dissection ~ Nicotine.treatment*Anabasine.treatment + 
               source.colony + mass + (1 | inoculation.date), data = Inoculated.2,
             family = binomial(link = "logit"), nAGQ = 25)  # Set nAGQ to # of desired iterations                    
summary(GHQ1)
#drop mass-- not meaningful predictor
GHQ <- glmer(dead.before.dissection ~ Nicotine.treatment*Anabasine.treatment + 
                source.colony + (1 | inoculation.date), data = Inoculated.2,
              family = binomial(link = "logit"), nAGQ = 25)  # Set nAGQ to # of desired iterations                    
summary(GHQ)
#nicotine treatment significant: p=0.03
Anova(GHQ, type=3)
#Nicotine highly significant: p=0.002
#Anabasine not significant; Nicotine*Anabasine Interaction not significant
#Great-- wish all analyses went so smoothly
#Test for overdispersion?
overdisp_fun <- function(model) {
  ## number of variance parameters in an n-by-n variance-covariance matrix
  vpars <- function(m) {
    nrow(m) * (nrow(m) + 1)/2
  }
  # The next two lines calculate the residual degrees of freedom
  model.df <- sum(sapply(VarCorr(model), vpars)) + length(fixef(model))
  rdf <- nrow(model.frame(model)) - model.df
  # extracts the Pearson residuals
  rp <- residuals(model, type = "pearson")
  Pearson.chisq <- sum(rp^2)
  prat <- Pearson.chisq/rdf
  # Generates a p-value. If less than 0.05, the data are overdispersed.
  pval <- pchisq(Pearson.chisq, df = rdf, lower.tail = FALSE)
  c(chisq = Pearson.chisq, ratio = prat, rdf = rdf, p = pval)
}

overdisp_fun (GHQ) ###hooray-- not overdispersed!!


#######Plot odds of mortality
#calculate mean infection probability by treatment
levels(Inoculated.2$treatment)#A,C,N,Together
#reorder levels of treatment
str(Inoculated.2$treatment) ##rows 1-3: C,N,together 
levels(Inoculated.2$treatment) 
Inoculated.2$treatment <- factor(Inoculated.2$treatment, levels = c("C", "N", "A", "together"))
str(Inoculated.2$treatment)
Inoculated.2$treatment #good, labels are preserved!
                               
#plot probability of death
#vector for proportion of bees in each treatment group that died before 7d
Inoculated.2$dead.before.dissection
#remove NA for bees that escaped during experiment
Inoculated.3<-subset(Inoculated.2, !dead.before.dissection=="NA")
logistic.means<-aggregate(Inoculated.3$dead.before.dissection,
                          by=list(Inoculated.3$treatment), FUN=mean
                           )
logistic.means
logistic.means[,2]
treatment.labels<-c("Control", "Nicotine",
                    "Anabasine", paste("Nicotine + \n Anabasine"))

survival.axis.ggplot2 <- c('Control', 'Nicotine', 'Anabasine', 'Nic+Ana')
library(ggplot2)
fig.death<-qplot(x=logistic.means[,1],
                 y=logistic.means[,2], geom="bar", stat="identity") 
fig.death
fig1<-qplot(x=logistic.means[,1],
      y=logistic.means[,2], geom="bar", stat="identity")+theme_bw()+
  scale_x_discrete(breaks=levels(Inoculated.2$treatment), labels=treatment.labels)+
  ylab("Probability of death")  + xlab('Diet Treatment') +
  theme(axis.text.y=element_text(size=14))+
  theme(axis.text.x = element_text(size=14,angle = 45, hjust = 1))+
  theme(title=element_text(size=18,face="bold")) +
  geom_bar(stat="identity",width=0.9, fill='gray50', colour='black')+
  coord_cartesian(ylim = c(0, 0.53))
fig1
###FIGURE OUT HOW TO DELETE GRIDLINES
fig1nogrid<- fig1 +
theme(panel.grid.major = element_blank(), panel.grid.minor = element_blank())
fig1nogrid

#EXPORT EPS FILE
?postscript
setwd('C:/Users/Evan/Google Drive/bee/2014.03.nicotine.anabasine/')
setEPS()
postscript("fig1.eps", horizontal = FALSE, onefile = FALSE, paper = "special", height=7,width=5.9)
fig1
dev.off()
#export pdf file
dev.new(height=7,width=5.9)
fig1 #this opens view of the plot in R
pdf("fig1.pdf",height=7,width=5.9,paper='special') 
fig1
dev.off()

rm(list=ls())


###addition 150814: graph least squares means
summary(GHQ)
#try recoding with Nicotine and Anabasine as factors
Inoculated.2$Nicotine.treatment<-as.factor(Inoculated.2$Nicotine.treatment)
Inoculated.2$Anabasine.treatment<-as.factor(Inoculated.2$Anabasine.treatment)
GHQ <- glmer(dead.before.dissection ~ Nicotine.treatment*Anabasine.treatment + 
               source.colony + (1 | inoculation.date), data = Inoculated.2,
             family = binomial(link = "logit"), nAGQ = 25)  # Set nAGQ to # of desired iterations                    
summary(GHQ)
#get least squares means (adjusted for covariates)
library(lsmeans)
My.Lsmeans <- lsmeans(GHQ,  ~as.factor(Nicotine.treatment) *  as.factor(Anabasine.treatment))
My.Lsmeans
My.Lsmeans1 <- lsmeans(GHQ,  ~as.factor(Nicotine.treatment) *  as.factor(Anabasine.treatment), type="response")
My.Lsmeans1 #uses probability of death-- more intuitive

Lsmeans.df<-summary(My.Lsmeans1)
str(Lsmeans.df)
View(Lsmeans.df)
Lsmeans.df$dummy<-c("A","B","C","D")
#label for x axis
treatment.labels<-c("Control", "Nicotine",
                    "Anabasine", paste("Nicotine + \n Anabasine"))
plot00<-ggplot(data=Lsmeans.df, aes(x=dummy, y=prob)) + geom_point(stat="identity", size=4.5) 
plot00.bars<-plot00 + geom_errorbar(aes(ymax = prob+SE, ymin=prob-SE), width=.3, size=1.5) 
plot00.bars
fig1<-plot00.bars + theme_bw() + 
  scale_x_discrete(breaks=levels(Lsmeans.df$dummy) , labels=treatment.labels) + 
  ylab("Probability of death")  + #line break for extra space
  xlab("Diet Treatment") +
  theme(axis.text=element_text(size=16, face="bold"),
        axis.title=element_text(size=24,face="bold"))
#somehow we did not get the x axis labels-- add them here:
fig1a<-fig1 + scale_x_discrete(labels=treatment.labels)+
  #remove overlap between y axis title and text
  theme(axis.title.y=element_text(vjust=1.0))
#removes grid and border, heavier axis lines:
fig1neat<-fig1a + 
  theme(axis.line = element_line(colour = "black"),
        panel.grid.major = element_blank(),
        panel.grid.minor = element_blank(),
        panel.border = element_blank(),
        panel.background = element_blank()) +
  theme(axis.line = element_line(size = 1.5, colour = "black"))
fig1neat 
fig1.lsmeans<-fig1neat
###export plot
setwd("C:/Users/Evan/Google Drive/bee/2014.03.nicotine.anabasine")
setEPS()
postscript("fig1.lsmeans.eps", horizontal = FALSE, onefile = FALSE, paper = "special", height=7,width=7)
fig1.lsmeans
dev.off()
#export pdf file
dev.new(height=7,width=5.9)
fig1.lsmeans #this opens view of the plot in R
pdf("fig1.lsmeans.pdf",height=7,width=7,paper='special') 
fig1.lsmeans
dev.off()
