# Supplementary material for: Variable effects of nicotine, anabasine, and their interactions on parasitized bumble bees
Source: F1000Res. 2015 Dec 16;4:880. Originally published 2015 Sep 21. [Version 2] doi: 10.12688/f1000research.6870.2 (PMC4786900; doi:10.12688/f1000research.6870.2)
Supplement: Supplementary file 6 [file f1000research-4-8151-s0005.tgz]

Archive with 1 entries (1 files):
- e939b39c-8105-43fb-b8b4-11d9cc4044f2.R
