# Supplementary material for: Variable effects of nicotine, anabasine, and their interactions on parasitized bumble bees
Source: F1000Res. 2015 Dec 16;4:880. Originally published 2015 Sep 21. [Version 2] doi: 10.12688/f1000research.6870.2 (PMC4786900; doi:10.12688/f1000research.6870.2)
Supplement: Supplementary file 6 [file f1000research-4-8151-s0005.tgz › e939b39c-8105-43fb-b8b4-11d9cc4044f2.R]

###script updated 20150628
#"Lukas experiment" re-do by adler lab 
#experiment conducted 2014.06
#analysis of effects of nicotine, anabasine, 
#and nicotine + anabasine on Crithidia loads
#data in:(copied "bee performance" from Adler lab Dropbox folder:
#"Adler research projects")
#C:\Users\Evan\Google Drive\bee\Bee performance NSF 140909\Obj 3A Crithidia viability\Lukas experiment
#analysis folder:
#C:\Users\evan\Google Drive\bee\2014.summer.nicotine.anabasine.redo\data
#1. read in data
#2. reassign variables
#3. check distributions
#4. transformations
#5. ANOVA or MIXED MODEL
#6. other tests, model selection
#7. graph results
rm=rm(list=ls())
#1. read in data
#setwd('C:/Users/Evan/Google Drive/bee/2014.summer.nicotine.anabasine.redo/data/')
nicotine.anabasine<-read.csv('Dataset 2.csv')
nicotine.anabasine
str(nicotine.anabasine)
#eliminate bees that have no crithidia count
nic.ana.counted<-subset(nicotine.anabasine, !count=="NA")
nic.ana.counted$count

#2. reassign variables
nic.ana<-nic.ana.counted
nic.ana$count
str(nic.ana)
#why does "treatment" have 5 levels? should be 4 levels!
levels(nic.ana$treatment)
nic.ana$treatment
nic.ana<-droplevels(nic.ana)
(nic.ana$treatment)

#recode treatments to reorder
#current order: control=4, ana=3, nic=5, ana+nic=2
#Desired order: control=1, anabasine=2, nicotine=3, nic+ana=4
#reorder factor levels, change order of levels of factor
levels(nic.ana$treatment)
nic.ana$treatment = factor(nic.ana$treatment,levels(nic.ana$treatment)[c(2,4,1,3)])
levels(nic.ana$treatment)
nic.ana$treatment #vector intact
str(nic.ana$treatment) #ghost treatment level now gone


#3. check distributions
plot(nic.ana$count)
hist(nic.ana$count) #some skew
#4. transformations
plot(log(1+ nic.ana$count))
hist(log(1+ nic.ana$count)) #reasonable, not splendid

#exclude colonies with <20 bees
summary(nic.ana$colony)
#all colonies well represented

#5. mixed model ANOVA 
#follow guide: (wish I could cite somebody for this-- no author given)
#http://ase.tufts.edu/gsc/gradresources/guidetomixedmodelsinr/mixed%20model%20guide.html
#a. find correct error distribution
library(car)
library(MASS)
#first try normal distribution
nic.ana$count.t <- nic.ana$count + 1
qqp(nic.ana$count.t, "norm") #poor fit

#how about log-transformed data?
nic.ana$log.count<-log(1+nic.ana$count)
qqp(nic.ana$log.count, "norm") #TERRIBLE

#try lognormal
# lnorm means lognormal
qqp(nic.ana$count.t, "lnorm") #poor fit to line for high counts 
#but most points inside confidence intervals

#negative binomial: first fit distribution parameters, then plot
nbinom <- fitdistr(nic.ana$count.t, "Negative Binomial")
qqp(nic.ana$count.t, "nbinom", size = nbinom$estimate[[1]], mu = nbinom$estimate[[2]])
#still not great fit, but trajectory OK
#most points barely inside conf ints

#try poisson
poisson <- fitdistr(nic.ana$count.t, "Poisson")
qqp(nic.ana$count.t, "pois", poisson$estimate)
#still poor fit, expected that poisson would be better!

#try gamma
gamma <- fitdistr(nic.ana$count.t, "gamma")
qqp(nic.ana$count.t, "gamma", shape = gamma$estimate[[1]], rate = gamma$estimate[[2]])
#poor fit, still most points barely inside conf bands
#lognormal PROBABLY BEST FIT


#if your data best fit the lognormal distribution, do not transform them. 
#############lognormal mixed model######################
library(MASS)
#example
#PQL <- glmmPQL(Aggression.t ~ Relation + Season, ~1 | Observer/Test.ID, family = gaussian(link = "log"),
               #data = recog, verbose = FALSE)
#penalized quasi likelihood model for non-normal data
#eliminate bees for which mass not measured
nic.ana.mass<-subset(nic.ana, !nic.ana$mass=="NA")
nic.ana.mass$mass
PQL.mass <- glmmPQL(count.t ~ Nicotine*Anabasine + colony + mass, ~1 | Inoc.Date, family = gaussian(link = "log"),
               data = nic.ana.mass, verbose = FALSE)
PQL<-glmmPQL(count.t ~ Nicotine*Anabasine + colony, ~1 | Inoc.Date, family = gaussian(link = "log"),
             data = nic.ana, verbose = FALSE)
#count.t: uses count+1 as response variable
library(nlme)
summary (PQL) 
summary(PQL.mass) #significant effect of nicotine; mass is excellent predictor p=0.01
#interesting that nicotine increases parasitism!
#we should keep mass as model covariate
summary(PQL.mass, verbose=F)

#Wald tests of terms: "workaround" to use anova with glmmPQL object
class(PQL.mass)="lme" 
library(car)
Anova(PQL.mass, type=3) #concludes significant effects of 
#nicotine, colony, and mass
#anabasine and interaction not significant
#but the "workaround" is not recommended:
#http://markmail.org/message/jddj6aq66wdidrog#query:how%20to%20use%20anova%20with%20glmmPQL+page:1+mid:jddj6aq66wdidrog+state:results

#Ben Bolker advice for follow-up: testing terms in glmmPQL
#https://stat.ethz.ch/pipermail/r-sig-mixed-models/2011q1/015407.html
#Advises using marginal tests -- Wald test -- on glmmPQL terms
#the wald.test() function in the aod package can do
#multi-variable equivalent of the Wald tests 
#typically encoded in summary().
#Wald test is non-Anova alternative to test individual terms
#demonstration:
#http://r.789695.n4.nabble.com/Using-anova-with-glmmPQL-td3221795.html
#install.packages ("aod")
library(aod)
#example
#wald.test(vcov(PQLfit),fixef(PQLfit), 
#Terms=3:5) 
#1.testing main effect of nicotine alone
wald.test(vcov(PQL.mass),fixef(PQL.mass),
          Terms=c(3)) #X2 = 5.8, df = 1, P(> X2) = 0.0156

wald.test(vcov(PQL.mass),fixef(PQL.mass),
          Terms=c(2))
#anabasine: X2 = 2.8, df = 1, P(> X2) = 0.095
wald.test(vcov(PQL.mass),fixef(PQL.mass),
                    Terms=8)
  #anabasine*nicotine X2 = 1.4, df = 1, P(> X2) = 0.11
#now covariates:
#Colony
wald.test(vcov(PQL.mass),fixef(PQL.mass),
          Terms=4:6)
#colony not quite significant: X2 = 6.8, df = 3, P(> X2) = 0.08
#Mass
wald.test(vcov(PQL.mass),fixef(PQL.mass),
          Terms=7)
#mass significant too: X2 = 6.9, df = 1, P(> X2) = 0.0086


#check if least squares means are applicable:
library(lsmeans)
My.Lsmeans <- lsmeans(PQL.mass,  ~Nicotine*Anabasine)
My.Lsmeans #great; it worked
My.Lsmeans1 <- lsmeans(PQL.mass,  ~Nicotine*Anabasine, type="response")
My.Lsmeans1
#for graphing: need to subtract 1 and multiply by 50 for cells per uL

#alternate package for adjusted means:
#try "effects" package
#install.packages("effects")
library(effects)
## Default S3 method:
Effect("Nicotine", mod=PQL.mass)
allEffects(PQL.mass) #gives predicted values for each group; no confidence interval
#this was supposed to give confidence intervals, but from the normal distribution (not what we want):
mysummary<-allEffects(PQL.mass, se=TRUE)
mysummary
summary(mysummary) #gives 95% confidence limits, 
#but again this is based on normal error of log-transformed data


# option for pairwise contrasts
Posthocs<-lsmeans(PQL.mass,  pairwise~Nicotine*Anabasine)
Posthocs
#no pairwise comparisons significant; nicotine tendency to increase parasite load
#NOTE: pairwise comparisons are at average value for mass!


###here is another method for pairwise comparison
library(multcomp)
summary(glht(PQL.mass,lsm(pairwise ~ Nicotine*Anabasine))) 
#better

####PLOT MARGINAL MEANS
library(ggplot2)
#make a data frame from the lsmeans object
Lsmeans.df<-summary(My.Lsmeans)
str(Lsmeans.df)
View(Lsmeans.df)
Lsmeans.df$dummy<-c("A","B","C","D")
#label for x axis
treatment.labels<-c("Control", "Nicotine",
                    "Anabasine", paste("Nicotine + \n Anabasine"))
plot00<-ggplot(data=Lsmeans.df, aes(x=dummy, y=lsmean)) + geom_point(stat="identity", size=4.5) 
plot00.bars<-plot00 + geom_errorbar(aes(ymax = lsmean+SE, ymin=lsmean-SE), width=.3, size=1.5) 
plot00.bars
fig1<-plot00.bars + theme_bw() + 
  scale_x_discrete(breaks=levels(Lsmeans.df$dummy) , labels=treatment.labels) + 
  ylab("Log (parasite count +1)") +
  xlab("Diet Treatment") +
  theme(axis.text=element_text(size=16, face="bold"),axis.title=element_text(size=24,face="bold") )
#somehow we did not get the x axis labels-- add them here:
fig1a<-fig1 + scale_x_discrete(labels=treatment.labels)
#removes grid and border, heavier axis lines:
fig1neat<-fig1a + 
  theme(axis.line = element_line(colour = "black"),
        panel.grid.major = element_blank(),
        panel.grid.minor = element_blank(),
        panel.border = element_blank(),
        panel.background = element_blank()) +
  theme(axis.line = element_line(size = 1.5, colour = "black"))
fig1neat 
fig4.lsmeans<-fig1neat
###export plot
#export plot
setwd('C:/Users/Evan/Google Drive/bee/2014.summer.nicotine.anabasine.redo/data/')
setEPS()
postscript("fig4.lsmeans.eps", horizontal = FALSE, onefile = FALSE, paper = "special", height=7,width=7)
fig4.lsmeans
dev.off()
#export pdf file
dev.new(height=7,width=5.9)
fig4.lsmeans #this opens view of the plot in R
pdf("fig4.lsmeans.pdf",height=7,width=7,paper='special') 
fig4.lsmeans
dev.off()


####Additional plots:

##BOLKER graphing script
#http://r.789695.n4.nabble.com/Using-anova-with-glmmPQL-td3221795.html
library(ggplot2) 
boxplot(count~Nicotine*Anabasine,data=nic.ana) 
ggplot(nic.ana,aes(treatment,count)) +
  geom_point()+
  geom_line(aes(group=dissection)) #wild

df2 <- as.data.frame.table(with(nic.ana, 
                                table(count.t,Anabasine,Nicotine))) 
df2


#let's omit the connector lines for now
#and multiply counts by 50 for cells/uL gut extract
ggplot(nic.ana,aes(treatment,50*count)) +
  geom_point()
#revise axis labels
treatment.labels<-c("Control", "Nicotine",
                    "Anabasine", paste("Nicotine + \n Anabasine"))

y.axis.text<-(expression(bold(paste("Parasite Load (cells * ", "\u03bc", "L gut extract" ^" -1", ")"))))
#"\u03bc" for greek symbol mu
#use qplot-- easier to work with than ggplot
fig4<-qplot(data=nic.ana,x=treatment, y=50*count, geom="boxplot") +
  theme_bw() +
  scale_x_discrete(breaks=levels(nic.ana$treatment), labels=treatment.labels)+
  ylab(y.axis.text)  + xlab("Diet Treatment") +
  theme (axis.text=element_text(size=14),axis.title=element_text(size=16,face="bold") )
fig4  

dev.new(height=7,width=5.9) #resizes plotting window
fig4 #this opens view of the plot in R

#export plot
setwd('C:/Users/Evan/Google Drive/bee/2014.summer.nicotine.anabasine.redo/data/')
setEPS()
postscript("fig4.eps", horizontal = FALSE, onefile = FALSE, paper = "special", height=7,width=5.9)
fig4
dev.off()
#export pdf file
dev.new(height=7,width=5.9)
fig4 #this opens view of the plot in R
pdf("fig4.pdf",height=7,width=5.9,paper='special') 
fig4

dev.off()
