# Supplementary material for: Variable effects of nicotine, anabasine, and their interactions on parasitized bumble bees
Source: F1000Res. 2015 Dec 16;4:880. Originally published 2015 Sep 21. [Version 2] doi: 10.12688/f1000research.6870.2 (PMC4786900; doi:10.12688/f1000research.6870.2)
Supplement: Supplementary file 7 [file f1000research-4-8151-s0006.tgz › 2bdc0b11-4708-49d4-92e0-52b9d3332429.R]

#Analysis for anabasine nicotine synergy experiment re-do
#2014 June
#1. Read in Data
#2. Reassign variables
#3. Censor data
#4. Mixed Model Logistic regression for probability of early death
#5. Create Kaplan Meier object
####5a. Traditional model
####5b. Mixed model with inoculation date as random factor
#6. Cox proportional hazards test

#1. Read in Data
rm(list=ls())
#Data
#setwd("C:/Users/evan/Google Drive/bee/2014.summer.nicotine.anabasine.redo/data")
Mortality.Data<-read.csv('Dataset 2.csv')
str(Mortality.Data)
Mortality.Data$Dead.Binary
#2. Reassign variables
Mortality.Data$Time.To.Death<-as.numeric(paste(Mortality.Data$Time.To.Death))
str(Mortality.Data$Time.To.Death)
Mortality.Data$Time.To.Death

Mortality.Data$mass

#3. Censor data to include only bees 
# that survived to dissection or have recorded death dates
Mortality.Data<-subset(Mortality.Data, Time.To.Death>0)
Mortality.Data$Time.To.Death
Mortality.Data$mass
#exclude missing values
Mortality.Data1<-subset(Mortality.Data, !mass=="NA")
Mortality.Data1$mass
Mortality.Data1$Dead.Binary
Mortality.Data<-Mortality.Data1
Mortality.Data<-droplevels(Mortality.Data)
levels(Mortality.Data$treatment) #great!
Mortality.Data$treatment <- factor(Mortality.Data$treatment, levels = c("Control","Nicotine", "Anabasine","Nic + Ana"))
levels(Mortality.Data$treatment) #great!
head(Mortality.Data$treatment)
(Mortality.Data$nicotine)


##4. Mixed Model Logistic regression for probability of early death
#mixed model fitting use guide at:
#http://ase.tufts.edu/gsc/gradresources/guidetomixedmodelsinr/mixed%20model%20guide.html
###mixed model packages
require(MASS)
require(car)
library(lme4)
library(nlme)
#reassign variables for compatibility with script from 2014.03 analysis

Mortality.Data$Nicotine.treatment<-Mortality.Data$nicotine
Mortality.Data$Anabasine.treatment<-Mortality.Data$anabasine
Mortality.Data$dead.before.dissection<-Mortality.Data$Dead.Binary
Mortality.Data$source.colony<-Mortality.Data$colony
Mortality.Data$inoculation.date<-Mortality.Data$Inoc.Date
View(Mortality.Data)
Inoculated.2<-Mortality.Data
#Gauss-Hermite quadrature approximation
GHQ1 <- glmer(dead.before.dissection ~ Nicotine.treatment*Anabasine.treatment + 
                source.colony + mass + (1 | inoculation.date), data = Mortality.Data,
              family = binomial(link = "logit"), nAGQ = 25)  # Set nAGQ to # of desired iterations                    
summary(GHQ1)
#drop mass-- not meaningful predictor
GHQ <- glmer(dead.before.dissection ~ Nicotine.treatment*Anabasine.treatment + 
               source.colony + (1 | inoculation.date), data = Mortality.Data,
             family = binomial(link = "logit"), nAGQ = 25)  # Set nAGQ to # of desired iterations                    
summary(GHQ)
#no significant effects of treatment
Anova(GHQ, type=3)
#Nicotine not significant
#Anabasine not significant; Nicotine*Anabasine Interaction not significant
#Great-- wish all analyses went so smoothly
#Test for overdispersion?
overdisp_fun <- function(model) {
  ## number of variance parameters in an n-by-n variance-covariance matrix
  vpars <- function(m) {
    nrow(m) * (nrow(m) + 1)/2
  }
  # The next two lines calculate the residual degrees of freedom
  model.df <- sum(sapply(VarCorr(model), vpars)) + length(fixef(model))
  rdf <- nrow(model.frame(model)) - model.df
  # extracts the Pearson residuals
  rp <- residuals(model, type = "pearson")
  Pearson.chisq <- sum(rp^2)
  prat <- Pearson.chisq/rdf
  # Generates a p-value. If less than 0.05, the data are overdispersed.
  pval <- pchisq(Pearson.chisq, df = rdf, lower.tail = FALSE)
  c(chisq = Pearson.chisq, ratio = prat, rdf = rdf, p = pval)
}

overdisp_fun (GHQ) ###hooray-- very much not overdispersed!!


#######Plot odds of mortality
#calculate mean infection probability by treatment
levels(Mortality.Data$treatment)

#plot probability of death
#vector for proportion of bees in each treatment group that died before 7d
Mortality.Data$dead.before.dissection
#remove NA for bees that escaped during experiment
Inoculated.3<-subset(Mortality.Data, !dead.before.dissection=="NA")
logistic.means<-aggregate(Inoculated.3$dead.before.dissection,
                          by=list(Inoculated.3$treatment), FUN=mean
)
logistic.means
logistic.means[,2]
treatment.labels<-c("Control", "Nicotine",
                    "Anabasine", paste("Nicotine + \n Anabasine"))
library(ggplot2)
fig.death<-qplot(x=logistic.means[,1],
                 y=logistic.means[,2], geom="bar", stat="identity") 
fig.death
fig3<-qplot(x=logistic.means[,1],
            y=logistic.means[,2], geom="bar", stat="identity")+theme_bw()+
  scale_x_discrete(breaks=levels(Mortality.Data$treatment), labels=treatment.labels)+
  ylab("Probability of death")  + xlab('Diet Treatment') +
  theme(axis.text.y=element_text(size=14))+
  theme(axis.text.x = element_text(size=14,angle = 45, hjust = 1))+
  theme(title=element_text(size=18,face="bold")) +
  geom_bar(stat="identity",width=0.9, fill='gray50', colour='black')+
  coord_cartesian(ylim = c(0, 0.53))
fig3
###FIGURE OUT HOW TO DELETE GRIDLINES
fig3nogrid<- fig3 +
  theme(panel.grid.major = element_blank(), panel.grid.minor = element_blank())
fig3nogrid

#export graph
dev.new(height=7,width=5.9)
fig3 #this opens view of the plot in R
setEPS()
postscript("fig3.logistic.eps", horizontal = FALSE, onefile = FALSE, paper = "special", height=7,width=5.9)
fig3
dev.off()
#export pdf file
pdf("fig3.logistic.pdf",height=7,width=5.9,paper='special') 
fig3
dev.off()

rm(list=ls())


###################5. Kaplan-Meier Mortality assessment
library(survival)
#5a. Create Kaplan Meier object
time<-Mortality.Data$Time.To.Death
event<-Mortality.Data$Dead.Binary
length(time)
str(time) #numeric
length(event) 
str(event)
# Kaplan-Meier non-parametric analysis by Treatment group
kmsurvival0 <- survfit(Surv(time, event) ~ Mortality.Data$mass) 
summary(kmsurvival0)
coxph(Surv(time, event) ~ Mortality.Data$mass) #p=0.79
kmsurvival1 <- survfit(Surv(time, event) ~ as.factor(Mortality.Data$treatment))
summary(kmsurvival1) ###95% CI's overlap for all groups
coxph00 <- coxph(Surv(time,event) ~ as.factor(Mortality.Data$treatment)) 
summary(coxph00) #ka-zaam, fixed that singular matrix with "droplevels" function
#p>0.71 for treatment

#Check for unused factor levels
levels(Mortality.Data$treatment)
levels(Mortality.Data$Nicotine)
levels(Mortality.Data$Anabasine)
str(time)
coxph03 <- coxph(Surv(time,event) ~ Mortality.Data$Nicotine * Mortality.Data$Anabasine)
summary(coxph03) #none of predictors significant
library(car)
Anova(coxph03) #no effects of nicotine, anabasine or interaction

#model including mass-- see how many vars can be added before crashing model
coxph04 <- coxph(Surv(time,event) ~ Mortality.Data$Nicotine * Mortality.Data$Anabasine + Mortality.Data$colony +Mortality.Data$mass )
summary(coxph04) #none of predictors significant
Anova(coxph04) #colony significant predictor


#5b. Mixed effects model on survival object-- this is preferred analysis
library(coxme)
library(survival)

# ex: fit1 <- coxme(Surv(endage, cancer) ~ parity + (1| famid))
levels(Mortality.Data$Nicotine)
fit1 <- coxph(Surv(Time.To.Death, Dead.Binary) ~ Nicotine*Anabasine + colony + mass, data=Mortality.Data)
summary(fit1)
Anova(fit1) #colony a significant predictor
#use mixed model to add inoculation date

fixedfit <- coxph(Surv(Time.To.Death, Dead.Binary) ~ Nicotine*Anabasine + colony, data=Mortality.Data)

fit2 <- coxme(Surv(Time.To.Death, Dead.Binary) ~ Nicotine*Anabasine + colony + mass + (1|Inoc.Date), data=Mortality.Data)
summary(fit2)
#option: eliminate mass-- poor predictor

fit3 <- coxme(Surv(Time.To.Death, Dead.Binary) ~ Nicotine*Anabasine + colony  + (1|Inoc.Date), data=Mortality.Data)
summary(fit3) ####THIS IS THE FINAL MODEL

#compare fixed effects model to mixed effects model
AIC(fixedfit) #this is the fixed effects model
AIC(fit3) #AIC 1045 with inoculation date as random effect-- lower than 1084 for model without random effect
anova(fit3,fixedfit) #highly significant; retain mixed effects
anova(fit2,fit3)#no significant effect of dropping mass from fixed effects model

#wald test for individual terms in final model: 
library(aod)
#1. Nicotine (terms=1)
wald.test(vcov(fit3),fixef(fit3), 
          Terms=c(1))
#1. Anabasine (terms=2)
wald.test(vcov(fit3),fixef(fit3), 
          Terms=c(2))
#1. Nicotine*Anabasine (terms=6)
wald.test(vcov(fit3),fixef(fit3), 
          Terms=c(6))
#1. colony (terms=3:5)
wald.test(vcov(fit3),fixef(fit3), 
          Terms=c(3,4,5))

#####Graphing survival analysis: base package
levels(Mortality.Data$treatment)
treatment.labels<-c("Control", "Nicotine",
                    "Anabasine", paste("Nicotine + \n Anabasine"))
surv.title<-expression(bold("Diet Treatment"))


par(mfrow=c(1,1))
par(mar=c(4.0, 4.5, 1, 1) + 0.2)
par(mgp=c(2.6,1,0))

###this creates the fig of survival curves:
plot(kmsurvival1, ylim=c(0.65, 1.00), 
     xlab=expression(bold("Time (d)")), 
     ylab=expression(bold("Survival Probability")), 
     cex.lab=1.5, lty=c(1,5,3,4), mark.time=c(1,3,5,7), 
     mark=c(0,21,24,25), cex=1.1)
legend(4.2,1.015, legend="", title = surv.title, cex=1.2, bty="n")
#this first "legend has just the title, in larger font (cex=1.3)
legend(4.2, 1.04, treatment.labels, cex=0.9, lty=c(1,5,3,4), 
       pch=c(0,21,24,25), title = "",
       bty = "n", #removes box around legend
       y.intersp=1.5) #adds line breaks


###exporting plot
#1. In R
dev.new(height=6,width=6)
par(mfrow=c(1,1))
par(mar=c(4.0, 4.5, 1, 1) + 0.2)
par(mgp=c(2.6,1,0))

###this creates the fig of survival curves:
plot(kmsurvival1, ylim=c(0.65, 1.00), 
     xlab=expression(bold("Time (d)")), 
     ylab=expression(bold("Survival Probability")), 
     cex.lab=1.5, lty=c(1,5,3,4), mark.time=c(1,3,5,7), 
     mark=c(0,21,24,25), cex=1.1)
legend(4.2,1.015, legend="", title = surv.title, cex=1.2, bty="n")
#this first "legend has just the title, in larger font (cex=1.3)
legend(4.2, 1.04, treatment.labels, cex=0.9, lty=c(1,5,3,4), 
       pch=c(0,21,24,25), title = "",
       bty = "n", #removes box around legend
       y.intersp=1.5) #adds line breaks

#2. export to EPS
setEPS()
postscript("fig3KAPLAN.eps", horizontal = FALSE, onefile = FALSE, paper = "special", height=6,width=6)
par(mfrow=c(1,1))
par(mar=c(4.0, 4.5, 1, 1) + 0.2)
par(mgp=c(2.6,1,0))

###this creates the fig of survival curves:
plot(kmsurvival1, ylim=c(0.65, 1.00), 
     xlab=expression(bold("Time (d)")), 
     ylab=expression(bold("Survival Probability")), 
     cex.lab=1.5, lty=c(1,5,3,4), mark.time=c(1,3,5,7), 
     mark=c(0,21,24,25), cex=1.1)
legend(4.2,1.015, legend="", title = surv.title, cex=1.2, bty="n")
#this first "legend has just the title, in larger font (cex=1.3)
legend(4.2, 1.04, treatment.labels, cex=0.9, lty=c(1,5,3,4), 
       pch=c(0,21,24,25), title = "",
       bty = "n", #removes box around legend
       y.intersp=1.5) #adds line breaks
dev.off()


#export pdf file
pdf("fig3KAPLAN.pdf",height=6,width=6,paper='special') 
par(mfrow=c(1,1))
par(mar=c(4.0, 4.5, 1, 1) + 0.2)
par(mgp=c(2.6,1,0))

###this creates the fig of survival curves:
plot(kmsurvival1, ylim=c(0.65, 1.00), 
     xlab=expression(bold("Time (d)")), 
     ylab=expression(bold("Survival Probability")), 
     cex.lab=1.5, lty=c(1,5,3,4), mark.time=c(1,3,5,7), 
     mark=c(0,21,24,25), cex=1.1)
legend(4.2,1.015, legend="", title = surv.title, cex=1.2, bty="n")
#this first "legend has just the title, in larger font (cex=1.3)
legend(4.2, 1.04, treatment.labels, cex=0.9, lty=c(1,5,3,4), 
       pch=c(0,21,24,25), title = "",
       bty = "n", #removes box around legend
       y.intersp=1.5) #adds line breaks
dev.off()
