# Supplementary material for: Variable effects of nicotine, anabasine, and their interactions on parasitized bumble bees
Source: F1000Res. 2015 Dec 16;4:880. Originally published 2015 Sep 21. [Version 2] doi: 10.12688/f1000research.6870.2 (PMC4786900; doi:10.12688/f1000research.6870.2)
Supplement: Supplementary file 8 [file f1000research-4-8151-s0007.tgz › 25d91aa9-a692-409e-90ac-609bf70a7034.R]

###Data analysis for consumption experiment
#Effect of incubator temp on consumption
#2015.11 B impatiens
#Data in file
#151106.consumption.sewneedle.II

#Day: day of experiment
#Temp: temperature of incubator
#Colony: hive of origin 
#Vial: unique identifier for each sample
#Type: Bee or evaporation control
#Date: Date of start of trial
#Start.time: time at start of trial
#Lid.mass.0h: mass of full tube with nectar at start of trial
#comment.0h: observations at start time
#End.time: clock time on following day at end of trial
#Lid.mass.24h: mass of nectar tube after 24h of bee feeding
#Bee.mass: mass of bee following the trial
#comment.24h: observations at end of trial
#consumption.gross: Difference between Lid.mass.0h and Lid.mass.24h
#consumption.net: consumption.gross minus average mass loss of bee-free control tubes on same date; estimates amount of nectar consumed
#Incubator: All bees run in "North" incubator (Fernald hall basement)

setwd("C:/Users/Adler Lab/Google Drive/bee/2014.summer.nicotine.anabasine.redo/2015.10.consumption.supplement/151119.sewneedle.II")
#use source file location
Data<-read.csv('consumption.experiment.csv')
View(Data)
#Eliminate imaginary rows:
Real.Data<-subset(Data, !Lid.mass.24h=="NA") #212 rows remain
#eliminate evaporation controls
Bees<-subset(Real.Data, Type=="Bee" ) #107 samples
#eliminate bees that died during experiment (did not calculate consumption values for these)
Survivors<-subset(Bees, !consumption.gross=="NA")
Survivors$Temp<-as.factor(Survivors$Temp)
#167 bees with valid measurements
#eliminate day one: used different  type of tube on this day (ran out of preferred tube type)
Survivors.safelock<-subset(Survivors, !Survivors$Day=="One")
#143 bees remain
Survivors<-Survivors.safelock
hist(Survivors$consumption.net) #slightly skewed distribution

library(car)

Model1<-aov(consumption.net~ Temp + Colony + Bee.mass, data=Survivors)
Anova(Model1) #strong effect of temp and bee mass

Model2<-aov(consumption.net~Temp*Colony*Bee.mass, data=Survivors)
Anova(Model2) #interactions not significant; go back to Model1

plot(Model1$residuals) 
hist(Model1$residuals) #distribution appears Gaussian

plot(Model1) #some high outliers but have no special justification to exclude these


#least squares means for plotting
library(lsmeans)
My.Lsmeans <- lsmeans(Model1, ~Temp)
My.Lsmeans #very interesting; HIGHER consumption at the lower temp
#consumption more than double at the 27C temp: 256mg/bee/day vs 117mg at 33C
summary(My.Lsmeans)

#plotting marginal means:
library(ggplot2)
#make a data frame from the lsmeans object
Lsmeans.df<-summary(My.Lsmeans)
str(Lsmeans.df)
#View(Lsmeans.df)

#label for x axis
treatment.labels<-c("27C", "33C")
Lsmeans.df$dummy<-c("A","B")
plot00<-ggplot(data=Lsmeans.df, aes(x=dummy, y=lsmean)) + geom_point(stat="identity", size=4.5) 
plot00.bars<-plot00 + geom_errorbar(aes(ymax = lsmean+SE, ymin=lsmean-SE), width=.3, size=1.5) 
plot00.bars 
fig1<-plot00.bars + theme_bw() + 
  scale_x_discrete(breaks=levels(Lsmeans.df$dummy) , labels=treatment.labels) + 
  ylab("Nectar consumption (g)")  + #line break for extra space
  xlab("Temperature") +
  theme(axis.text=element_text(size=16, face="bold"),
        axis.title=element_text(size=24,face="bold"))
#somehow we did not get the x axis labels-- add them here:
fig1a<-fig1 + scale_x_discrete(labels=treatment.labels)+
  #remove overlap between y axis title and text
  theme(axis.title.y=element_text(vjust=1.0))
#removes grid and border, heavier axis lines:
fig1neat<-fig1a + 
  theme(axis.line = element_line(colour = "black"),
        panel.grid.major = element_blank(),
        panel.grid.minor = element_blank(),
        panel.border = element_blank(),
        panel.background = element_blank()) +
  theme(axis.line = element_line(size = 1.5, colour = "black"))
fig1neat 
fig2.lsmeans<-fig1neat
###export plot
#export plot
#setwd
setEPS()
postscript("consumption.lsmeans.eps", horizontal = FALSE, onefile = FALSE, paper = "special", height=7,width=7)
fig2.lsmeans
dev.off()
#export pdf file
dev.new(height=7,width=5.9)
fig2.lsmeans #this opens view of the plot in R
pdf("consumption.lsmeans.pdf",height=7,width=7,paper='special') 
fig2.lsmeans
dev.off()
